# Supplementary material for: Profiling temporal dynamics of acetogenic communities in anaerobic digesters using next-generation sequencing and T-RFLP
Source: Sci Rep. 2021 Jun 24;11:13298. doi: 10.1038/s41598-021-92658-2 (PMC8225771; doi:10.1038/s41598-021-92658-2)
Supplement: Supplementary file 4 — Supplementary Information 4. [file 41598_2021_92658_MOESM4_ESM.xlsx]

## Sheet: In-silico_T-RFLP_AluI
In-silico_TRF	In-silico_oTRF	Restriction_fragments	AcetoBase_accession_numbers	Phylum	Class	Order	Family	Genus	Species	Strain
25	24	AluI: [25, 75, 119, 458, 568]	NN_0000000537	Spirochaetes	Spirochaetia	Leptospirales	Leptospiraceae	Turneriella	Turneriella parva	DSM 21527
25	24	AluI: [25, 206]	NN_0000000553	Nitrospirae	Nitrospira	Nitrospirales	Nitrospiraceae	Leptospirillum	Leptospirillum ferriphilum	ML 04
25	24	AluI: [25, 206]	NN_0000000659	Nitrospirae	Nitrospira	Nitrospirales	Nitrospiraceae	Leptospirillum	Leptospirillum ferriphilum	YSK
25	24	AluI: [25, 206]	NN_0000006395	Nitrospirae	Nitrospira	Nitrospirales	Nitrospiraceae	Leptospirillum	Leptospirillum ferriphilum	DSM 14647
25	24	AluI: [25, 206]	NN_0000008510	Nitrospirae	Nitrospira	Nitrospirales	Nitrospiraceae	Leptospirillum	Leptospirillum ferriphilum	DX UN06
26	28	AluI: [26, 146, 158, 321, 614]	NN_0000000356	Proteobacteria	Deltaproteobacteria	Desulfarculales	Desulfarculaceae	Desulfarculus	Desulfarculus baarsii	DSM 2075
26	28	AluI: [26]	NN_0000004403	Bacteroidetes	Bacteroidia	Bacteroidales	Prevotellaceae	Prevotella	Prevotella salivae	DSM 15606
26	28	AluI: [26, 44, 61, 205, 442, 478]	NN_0000004513	Bacteroidetes	Bacteroidia	Bacteroidales	Bacteroidaceae	Bacteroides	Bacteroides coprosuis	DSM 18011
26	28	AluI: [26, 296]	NN_0000006410	Bacteroidetes	Saprospiria	Saprospirales	Haliscomenobacteraceae	Phaeodactylibacter	Phaeodactylibacter xiamenensis	KD52
26	28	AluI: [26, 253, 406, 493, 508, 553, 586]	NN_0000009125	Proteobacteria	Alphaproteobacteria	Rhodospirillales	Rhodospirillaceae	Candidatus Endolissoclinum	Candidatus Endolissoclinum	sp TMED37
26	28	AluI: [26, 587]	NN_0000011818	Firmicutes	Negativicutes	Selenomonadales	Sporomusaceae	Dendrosporobacter	Dendrosporobacter quercicolus	DSM 1736
27	28	AluI: [27, 248, 278, 301, 397, 439]	NN_0000000019	Firmicutes	Bacilli	Lactobacillales	Streptococcaceae	Streptococcus	Streptococcus sanguinis	SK36
27	28	AluI: [27, 50, 162, 247, 406, 511, 565]	NN_0000000057	Firmicutes	Bacilli	Bacillales	Bacillaceae	Bacillus	Bacillus pumilus	SAFR 032
27	28	AluI: [27, 199, 217, 286, 541, 565]	NN_0000005764	Firmicutes	Bacilli	Lactobacillales	Streptococcaceae	Streptococcus	Streptococcus pyogenes	GA41394
27	28	AluI: [27, 290, 590]	NN_0000006467	Firmicutes	Bacilli	Lactobacillales	Leuconostocaceae	Oenococcus	Oenococcus oeni	IOEB C52
27	28	AluI: [27, 85, 109, 184, 202, 556, 568]	NN_0000009136	Proteobacteria	Gammaproteobacteria	Methylococcales	Methylococcaceae	unclassified Methylococcaceae	Methylococcaceae bacterium	TMED69
28	28	AluI: [28, 436]	NN_0000000106	Proteobacteria	Gammaproteobacteria	Pasteurellales	Pasteurellaceae	Haemophilus	[Haemophilus] ducreyi	35000HP
28	28	AluI: [28, 436]	NN_0000000870	Proteobacteria	Gammaproteobacteria	Pasteurellales	Pasteurellaceae	Haemophilus	[Haemophilus] ducreyi	33921
28	28	AluI: [28, 162, 199, 205, 241, 434, 562, 595, 607]	NN_0000000919	Firmicutes	Bacilli	Lactobacillales	Lactobacillaceae	Lactobacillus	Lactobacillus heilongjiangensis	DSM 28069
28	28	AluI: [28, 61, 124, 166, 199, 205, 241, 434, 562, 595, 607]	NN_0000007282	Firmicutes	Bacilli	Lactobacillales	Lactobacillaceae	Lactobacillus	Lactobacillus nantensis	DSM 16982
28	28	AluI: [28, 436]	NN_0000008568	Proteobacteria	Gammaproteobacteria	Pasteurellales	Pasteurellaceae	Haemophilus	[Haemophilus] ducreyi	CCUG 4438 T
29	28	AluI: [29, 278, 428]	NN_0000002180	Firmicutes	Negativicutes	Acidaminococcales	Acidaminococcaceae	Acidaminococcus	Acidaminococcus sp.	CAG:917
31	32	AluI: [31, 88, 166, 202, 266, 463, 541, 601]	NN_0000001366	Proteobacteria	Alphaproteobacteria	Pelagibacterales	Pelagibacteraceae	Candidatus Pelagibacter	Candidatus Pelagibacter	sp RS39
31	32	AluI: [31, 42, 289, 331]	NN_0000003914	Proteobacteria	Alphaproteobacteria	Pelagibacterales	Pelagibacteraceae	Candidatus Pelagibacter	Candidatus Pelagibacter	ubique HTCC1002
31	32	AluI: [31, 406, 631]	NN_0000006678	Candidatus Omnitrophica	None	None	None	Candidatus Omnitrophus	Candidatus Omnitrophus magneticus	magneticus
31	32	AluI: [31, 61, 290, 502]	NN_0000007469	Thermotogae	Thermotogae	Thermotogales	Thermotogaceae	Pseudothermotoga	Pseudothermotoga lettingae	None
31	32	AluI: [31]	NN_0000009116	Proteobacteria	Alphaproteobacteria	Rhodospirillales	Rhodospirillaceae	unclassified Rhodospirillaceae	Rhodospirillaceae bacterium	TMED8
31	32	AluI: [31, 289, 490, 508, 565, 598]	NN_0000009622	Proteobacteria	Alphaproteobacteria	Rhizobiales	unclassified Rhizobiales	unclassified Rhizobiales(misc)	Rhizobiales bacterium	None
31	32	AluI: [31, 88, 289, 463, 565]	NN_0000009665	Proteobacteria	Alphaproteobacteria	Pelagibacterales	unclassified Pelagibacterales	None	Pelagibacterales bacterium	MED G39
31	32	AluI: [31, 44, 62, 271, 286, 302, 442, 650]	NN_0000011279	Chloroflexi	unclassified Chloroflexi	unclassified Chloroflexi(misc)	None	None	Chloroflexi bacterium	CG07 land 8 20 14 0 80 45 17
32	32	AluI: [32]	NN_0000000012	Proteobacteria	Gammaproteobacteria	Alteromonadales	Shewanellaceae	Shewanella	Shewanella amazonensis	SB2B
32	32	AluI: [32, 50, 217, 565, 598, 602, 610]	NN_0000000018	Firmicutes	Bacilli	Lactobacillales	Streptococcaceae	Streptococcus	Streptococcus sanguinis	SK36
32	32	AluI: [32, 206, 301]	NN_0000000021	Firmicutes	Clostridia	Clostridiales	Hungateiclostridiaceae	Hungateiclostridium	Hungateiclostridium thermocellum	ATCC 27405
32	32	AluI: [32, 88, 179, 203, 548, 586]	NN_0000000051	Proteobacteria	Epsilonproteobacteria	Campylobacterales	Campylobacteraceae	Campylobacter	Campylobacter curvus	525 92
32	32	AluI: [32, 215, 296, 305]	NN_0000000149	Firmicutes	Bacilli	Lactobacillales	Streptococcaceae	Streptococcus	Streptococcus pyogenes	MGAS10750
32	32	AluI: [32, 206]	NN_0000000303	Proteobacteria	Deltaproteobacteria	Desulfovibrionales	Desulfomicrobiaceae	Desulfomicrobium	Desulfomicrobium baculatum	DSM 4028
32	32	AluI: [32, 41, 50, 150, 263, 287]	NN_0000000308	Actinobacteria	Coriobacteriia	Eggerthellales	Eggerthellaceae	Slackia	Slackia heliotrinireducens	DSM 20476
32	32	AluI: [32, 119, 150, 413]	NN_0000000525	Spirochaetes	Spirochaetia	Spirochaetales	Spirochaetaceae	Spirochaeta	Spirochaeta africana	DSM 8902
32	32	AluI: [32, 215, 305]	NN_0000000579	Proteobacteria	Deltaproteobacteria	Myxococcales	Myxococcaceae	Myxococcus	Myxococcus stipitatus	DSM 14675
32	32	AluI: [32, 50, 181, 206, 296, 421, 439, 463, 487, 541, 586, 598]	NN_0000000648	Firmicutes	Clostridia	Clostridiales	Peptostreptococcaceae	Peptoclostridium	Peptoclostridium acidaminophilum	DSM 3953
32	32	AluI: [32, 163, 191, 197, 209, 431, 593]	NN_0000000653	Firmicutes	Bacilli	Bacillales	Paenibacillaceae	Paenibacillus	Paenibacillus sabinae	T27
32	32	AluI: [32, 137, 188, 209, 431, 593]	NN_0000000709	Firmicutes	Bacilli	Bacillales	Paenibacillaceae	Paenibacillus	Paenibacillus sp.	FSL R7 0331
32	32	AluI: [32, 188, 197, 209, 431, 568, 593]	NN_0000000710	Firmicutes	Bacilli	Bacillales	Paenibacillaceae	Paenibacillus	Paenibacillus borealis	DSM 13188
32	32	AluI: [32, 194, 203, 215, 437, 599]	NN_0000000712	Firmicutes	Bacilli	Bacillales	Paenibacillaceae	Paenibacillus	Paenibacillus graminis	DSM 15220
32	32	AluI: [32, 98, 248, 266, 428, 439, 548, 590, 602]	NN_0000000756	Firmicutes	Bacilli	Bacillales	Paenibacillaceae	Paenibacillus	Paenibacillus polymyxa	Sb3-1
32	32	AluI: [32, 215]	NN_0000000828	Proteobacteria	Deltaproteobacteria	Myxococcales	Myxococcaceae	Myxococcus	Myxococcus fulvus	124B02
32	32	AluI: [32, 50, 119, 424, 475, 565, 602, 610]	NN_0000000929	Firmicutes	Bacilli	Lactobacillales	Streptococcaceae	Streptococcus	Streptococcus gordonii	KCOM 1506 (ChDC B679)
32	32	AluI: [32, 50]	NN_0000000959	Actinobacteria	Actinobacteria	Propionibacteriales	Propionibacteriaceae	Acidipropionibacterium	Acidipropionibacterium acidipropionici	CGMCC 1.223
32	32	AluI: [32, 253, 565]	NN_0000000962	Bacteroidetes	Bacteroidia	Marinilabiliales	Salinivirgaceae	Salinivirga	Salinivirga cyanobacteriivorans	L21-Spi-D4
32	32	AluI: [32, 98, 248, 266, 398, 428, 439, 590, 602]	NN_0000000965	Firmicutes	Bacilli	Bacillales	Paenibacillaceae	Paenibacillus	Paenibacillus sp.	IHB B 3084
32	32	AluI: [32, 50, 137, 206, 431, 593]	NN_0000000967	Firmicutes	Clostridia	Clostridiales	unclassified Clostridiales	Intestinimonas	Intestinimonas butyriciproducens	AF211
32	32	AluI: [32, 50, 296]	NN_0000001251	Planctomycetes	Planctomycetia	Planctomycetales	Isosphaeraceae	Paludisphaera	Paludisphaera borealis	PX4
32	32	AluI: [32, 206, 278, 289, 490]	NN_0000001290	Firmicutes	Bacilli	Bacillales	Paenibacillaceae	Paenibacillus	Paenibacillus larvae	subsp. pulvifaciens
32	32	AluI: [32, 61, 424, 509, 601]	NN_0000001295	Firmicutes	Bacilli	Lactobacillales	Lactobacillaceae	Lactobacillus	Lactobacillus curieae	CCTCC M 2011381
32	32	AluI: [32, 565, 598]	NN_0000001298	Proteobacteria	Epsilonproteobacteria	Campylobacterales	Campylobacteraceae	Campylobacter	Campylobacter pinnipediorum	subsp. pinnipediorum
32	32	AluI: [32, 565, 598]	NN_0000001299	Proteobacteria	Epsilonproteobacteria	Campylobacterales	Campylobacteraceae	Campylobacter	Campylobacter pinnipediorum	subsp. pinnipediorum
32	32	AluI: [32, 565, 598]	NN_0000001300	Proteobacteria	Epsilonproteobacteria	Campylobacterales	Campylobacteraceae	Campylobacter	Campylobacter pinnipediorum	subsp. pinnipediorum
32	32	AluI: [32, 328, 598]	NN_0000001301	Proteobacteria	Epsilonproteobacteria	Campylobacterales	Campylobacteraceae	Campylobacter	Campylobacter pinnipediorum	subsp. caledonicus
32	32	AluI: [32, 598]	NN_0000001302	Proteobacteria	Epsilonproteobacteria	Campylobacterales	Campylobacteraceae	Campylobacter	Campylobacter pinnipediorum	subsp. caledonicus
32	32	AluI: [32, 50, 406, 475, 565, 602, 610]	NN_0000001326	Firmicutes	Bacilli	Lactobacillales	Streptococcaceae	Streptococcus	Streptococcus gordonii	FDAARGOS_257
32	32	AluI: [32, 98, 162, 248, 290, 301, 398, 428, 590, 602]	NN_0000001483	Firmicutes	Bacilli	Bacillales	Paenibacillaceae	Paenibacillus	Paenibacillus kribbensis	AM49
32	32	AluI: [32, 215, 263, 296, 305]	NN_0000001529	Proteobacteria	Deltaproteobacteria	Myxococcales	Myxococcaceae	Myxococcus	Myxococcus macrosporus	DSM 14697
32	32	AluI: [32, 61, 206, 428, 590]	NN_0000001820	Firmicutes	Clostridia	Clostridiales	Lachnospiraceae	Butyrivibrio	Butyrivibrio fibrisolvens	2018 04 16
32	32	AluI: [32]	NN_0000001877	Actinobacteria	Actinobacteria	Micrococcales	Intrasporangiaceae	Tetrasphaera	Tetrasphaera japonica	T1 X7
32	32	AluI: [32, 313]	NN_0000001931	Firmicutes	environmentalsamples	None	None	None	Firmicutes bacterium	CAG:102
32	32	AluI: [32, 143, 428, 590, 598]	NN_0000001938	Firmicutes	environmentalsamples	None	None	None	Firmicutes bacterium	CAG:791
32	32	AluI: [32, 143, 203, 263, 287, 293, 344, 590]	NN_0000001946	Firmicutes	environmentalsamples	None	None	None	Firmicutes bacterium	CAG:110
32	32	AluI: [32, 46, 88, 119, 185, 296, 347, 431, 613]	NN_0000001963	Firmicutes	Clostridia	Clostridiales	Peptostreptococcaceae	Peptostreptococcus	Peptostreptococcus anaerobius	CAG:621
32	32	AluI: [32, 74, 298, 587]	NN_0000001987	Proteobacteria	Betaproteobacteria	Burkholderiales	Sutterellaceae	Sutterella	Sutterella wadsworthensis	CAG:135
32	32	AluI: [32, 403, 587, 599]	NN_0000002031	Firmicutes	Clostridia	Clostridiales	Clostridiaceae	Clostridium	Clostridium sp.	CAG:169
32	32	AluI: [32, 206, 358, 475, 590]	NN_0000002040	Firmicutes	Clostridia	Clostridiales	Clostridiaceae	Clostridium	Clostridium sp.	CAG:230
32	32	AluI: [32, 601]	NN_0000002044	Firmicutes	environmentalsamples	None	None	None	Firmicutes bacterium	CAG:65
32	32	AluI: [32, 50, 206]	NN_0000002045	Firmicutes	Clostridia	Clostridiales	Lachnospiraceae	environmental samples	Lachnospiraceae bacterium	CAG:215
32	32	AluI: [32, 50, 119, 170, 299, 434, 596]	NN_0000002053	Firmicutes	Clostridia	Clostridiales	Oscillospiraceae	Oscillibacter	Oscillibacter sp.	CAG:241
32	32	AluI: [32, 143, 247, 263, 293, 344, 406]	NN_0000002054	Firmicutes	environmentalsamples	None	None	None	Firmicutes bacterium	CAG:137
32	32	AluI: [32, 75, 137, 296]	NN_0000002113	Firmicutes	Clostridia	Clostridiales	Lachnospiraceae	Roseburia	Roseburia sp.	CAG:380
32	32	AluI: [32, 85, 203, 263, 293, 475, 490, 503, 590]	NN_0000002131	Firmicutes	Clostridia	Clostridiales	Clostridiaceae	Clostridium	Clostridium sp.	CAG:299
32	32	AluI: [32, 203, 247, 287, 503, 590]	NN_0000002138	Firmicutes	Clostridia	Clostridiales	Clostridiaceae	Clostridium	Clostridium sp.	CAG:43
32	32	AluI: [32, 88, 301, 455, 463, 475]	NN_0000002163	Firmicutes	Clostridia	Clostridiales	Clostridiaceae	Clostridium	Clostridium sp.	CAG:307
32	32	AluI: [32, 458]	NN_0000002177	Bacteroidetes	Bacteroidia	Bacteroidales	Rikenellaceae	Alistipes	Alistipes putredinis	CAG:67
32	32	AluI: [32, 568]	NN_0000002200	Firmicutes	Clostridia	Clostridiales	Clostridiaceae	Thermobrachium	Thermobrachium celere	DSM 8682
32	32	AluI: [32, 206, 301]	NN_0000002207	Firmicutes	Clostridia	Clostridiales	Hungateiclostridiaceae	Hungateiclostridium	Hungateiclostridium thermocellum	BC1
32	32	AluI: [32, 50, 162]	NN_0000002215	Firmicutes	Bacilli	Lactobacillales	Lactobacillaceae	Lactobacillus	Lactobacillus fermentum	L930BB
32	32	AluI: [32, 50, 162, 287]	NN_0000002224	Firmicutes	Bacilli	Lactobacillales	Lactobacillaceae	Lactobacillus	Lactobacillus fermentum	None
32	32	AluI: [32, 50, 119, 199, 406, 565, 598, 610]	NN_0000002280	Firmicutes	Bacilli	Lactobacillales	Streptococcaceae	Streptococcus	Streptococcus sanguinis	None
32	32	AluI: [32, 194, 203, 215, 599]	NN_0000002713	Firmicutes	Bacilli	Bacillales	Paenibacillaceae	Paenibacillus	Paenibacillus riograndensis	SBR5
32	32	AluI: [32, 41, 599]	NN_0000003395	Firmicutes	Clostridia	Clostridiales	Ruminococcaceae	Faecalibacterium	Faecalibacterium prausnitzii	2789STDY5608869
32	32	AluI: [32, 41, 119, 143, 287, 293, 428]	NN_0000003420	Firmicutes	Clostridia	Clostridiales	Ruminococcaceae	Flavonifractor	Flavonifractor plautii	2789STDY5834892
32	32	AluI: [32, 41, 119, 162, 287, 293]	NN_0000003457	Firmicutes	Clostridia	Clostridiales	Ruminococcaceae	Flavonifractor	Flavonifractor plautii	2789STDY5834906
32	32	AluI: [32, 50, 75, 206, 266, 428, 541, 553]	NN_0000004007	Firmicutes	Clostridia	Clostridiales	unclassified Clostridiales	None	[Bacteroides] pectinophilus	ATCC 43243
32	32	AluI: [32, 50, 143, 200, 209]	NN_0000004052	Bacteroidetes	Bacteroidia	Bacteroidales	Porphyromonadaceae	Porphyromonas	Porphyromonas uenonis	1960 03 01
32	32	AluI: [32, 50]	NN_0000004134	Actinobacteria	Actinobacteria	Micrococcales	Micrococcaceae	Rothia	Rothia mucilaginosa	ATCC 25296
32	32	AluI: [32, 64, 487, 602, 610]	NN_0000004199	Firmicutes	Tissierellia	Tissierellales	Peptoniphilaceae	Peptoniphilus	Peptoniphilus lacrimalis	315 B
32	32	AluI: [32, 46, 88, 119, 185, 296, 347, 431, 613]	NN_0000004219	Firmicutes	Clostridia	Clostridiales	Peptostreptococcaceae	Peptostreptococcus	Peptostreptococcus anaerobius	653 L
32	32	AluI: [32, 247, 263, 287, 541, 590]	NN_0000004225	Firmicutes	Clostridia	Clostridiales	Clostridiaceae	Clostridium	Clostridium sp.	M62 1
32	32	AluI: [32, 79, 289, 331, 475, 598]	NN_0000004228	Firmicutes	Clostridia	Clostridiales	Peptostreptococcaceae	Filifactor	Filifactor alocis	ATCC 35896
32	32	AluI: [32, 199, 298, 541]	NN_0000004236	Firmicutes	Bacilli	Lactobacillales	Enterococcaceae	Enterococcus	Enterococcus faecium	PC4 1
32	32	AluI: [32, 50, 143, 200, 209, 497, 514]	NN_0000004324	Bacteroidetes	Bacteroidia	Bacteroidales	Porphyromonadaceae	Porphyromonas	Porphyromonas asaccharolytica	PR426713P I
32	32	AluI: [32, 74, 298, 587]	NN_0000004401	Proteobacteria	Betaproteobacteria	Burkholderiales	Sutterellaceae	Sutterella	Sutterella wadsworthensis	3 1 45B
32	32	AluI: [32, 296, 590]	NN_0000004428	Firmicutes	Negativicutes	Acidaminococcales	Acidaminococcaceae	Phascolarctobacterium	Phascolarctobacterium succinatutens	YIT 12067
32	32	AluI: [32, 74, 203, 287, 590]	NN_0000004434	Firmicutes	Clostridia	Clostridiales	Lachnospiraceae	Lachnoclostridium	[Clostridium] symbiosum	WAL 14673
32	32	AluI: [32, 50, 119, 565, 598, 602, 610]	NN_0000004462	Firmicutes	Bacilli	Lactobacillales	Streptococcaceae	Streptococcus	Streptococcus sanguinis	SK160
32	32	AluI: [32, 50, 119, 490, 565, 602, 610]	NN_0000004507	Firmicutes	Bacilli	Lactobacillales	Streptococcaceae	Streptococcus	Streptococcus sanguinis	SK1056
32	32	AluI: [32, 50, 119, 490, 565, 602, 610]	NN_0000004508	Firmicutes	Bacilli	Lactobacillales	Streptococcaceae	Streptococcus	Streptococcus sanguinis	SK49
32	32	AluI: [32, 50, 119, 406, 565, 602, 610]	NN_0000004509	Firmicutes	Bacilli	Lactobacillales	Streptococcaceae	Streptococcus	Streptococcus sanguinis	SK355
32	32	AluI: [32, 41, 119, 299, 434, 596]	NN_0000004511	Firmicutes	Clostridia	Clostridiales	Ruminococcaceae	unclassified Ruminococcaceae	Ruminococcaceae bacterium	D16
32	32	AluI: [32, 50, 119, 406, 475, 565, 602, 610]	NN_0000004548	Firmicutes	Bacilli	Lactobacillales	Streptococcaceae	Streptococcus	Streptococcus sanguinis	ATCC 29667
32	32	AluI: [32, 74, 203, 287, 590]	NN_0000004590	Firmicutes	Clostridia	Clostridiales	Clostridiaceae	Clostridium	Clostridium sp.	7 3 54FAA
32	32	AluI: [32, 50, 88, 194, 199, 203, 263, 548, 565, 598]	NN_0000004625	Proteobacteria	Epsilonproteobacteria	Campylobacterales	Campylobacteraceae	Campylobacter	Campylobacter sp.	10 1 50
32	32	AluI: [32, 166, 269, 466, 472, 568]	NN_0000004649	Bacteroidetes	Bacteroidia	Bacteroidales	Prevotellaceae	Prevotella	Prevotella micans	F0438
32	32	AluI: [32, 50, 88, 194, 199, 203, 263, 548, 565, 586]	NN_0000004689	Proteobacteria	Epsilonproteobacteria	Campylobacterales	Campylobacteraceae	Campylobacter	Campylobacter concisus	UNSWCD
32	32	AluI: [32, 50, 119, 293, 590]	NN_0000004736	Firmicutes	Clostridia	Clostridiales	Clostridiaceae	Clostridium	Clostridium sp.	MSTE9
32	32	AluI: [32, 50, 119, 565, 602, 610]	NN_0000004764	Firmicutes	Bacilli	Lactobacillales	Streptococcaceae	Streptococcus	Streptococcus sp.	AS14
32	32	AluI: [32, 88, 179, 203, 548, 586]	NN_0000004770	Proteobacteria	Epsilonproteobacteria	Campylobacterales	Campylobacteraceae	Campylobacter	Campylobacter sp.	FOBRC14
32	32	AluI: [32, 187, 212, 302, 434, 596]	NN_0000004844	Firmicutes	Bacilli	Bacillales	Paenibacillaceae	Paenibacillus	Paenibacillus alvei	DSM 29
32	32	AluI: [32, 46, 88, 119, 185, 296, 431, 613]	NN_0000004924	Firmicutes	Clostridia	Clostridiales	Peptostreptococcaceae	Peptostreptococcus	Peptostreptococcus anaerobius	VPI 4330 DSM 2949
32	32	AluI: [32, 50, 74, 286, 602]	NN_0000005272	Firmicutes	Bacilli	Lactobacillales	Enterococcaceae	Enterococcus	Enterococcus phoeniculicola	ATCC BAA 412
32	32	AluI: [32, 50, 155, 206, 296]	NN_0000005288	Proteobacteria	Gammaproteobacteria	Alteromonadales	Alteromonadaceae	Marinobacter	Marinobacter lipolyticus	SM19
32	32	AluI: [32, 41, 50, 321, 428, 565]	NN_0000005346	Firmicutes	Clostridia	Clostridiales	Lachnospiraceae	unclassified Lachnospiraceae	Lachnospiraceae bacterium	2018 10 01
32	32	AluI: [32, 150, 203, 425]	NN_0000005380	Actinobacteria	Actinobacteria	Propionibacteriales	Propionibacteriaceae	Propionimicrobium	Propionimicrobium lymphophilum	ACS 093 V SCH5
32	32	AluI: [32, 74, 298, 587]	NN_0000005389	Proteobacteria	Betaproteobacteria	Burkholderiales	Sutterellaceae	Sutterella	Sutterella wadsworthensis	HGA0223
32	32	AluI: [32, 41, 155, 434, 596]	NN_0000005434	Firmicutes	Bacilli	Bacillales	Paenibacillaceae	Paenibacillus	Paenibacillus alvei	TS 15
32	32	AluI: [32, 74, 203, 287, 590]	NN_0000005667	Firmicutes	Clostridia	Clostridiales	Lachnospiraceae	Lachnoclostridium	[Clostridium] symbiosum	ATCC 14940
32	32	AluI: [32, 50, 88, 194, 203, 263, 548, 565, 586, 598]	NN_0000005674	Proteobacteria	Epsilonproteobacteria	Campylobacterales	Campylobacteraceae	Campylobacter	Campylobacter concisus	UNSW3
32	32	AluI: [32, 88, 194, 199, 203, 263, 548, 565, 598]	NN_0000005675	Proteobacteria	Epsilonproteobacteria	Campylobacterales	Campylobacteraceae	Campylobacter	Campylobacter concisus	UNSW1
32	32	AluI: [32, 64, 88, 194, 203, 263, 548, 565, 586, 598]	NN_0000005676	Proteobacteria	Epsilonproteobacteria	Campylobacterales	Campylobacteraceae	Campylobacter	Campylobacter concisus	ATCC 51562
32	32	AluI: [32, 88, 194, 199, 203, 263, 548, 565, 598]	NN_0000005677	Proteobacteria	Epsilonproteobacteria	Campylobacterales	Campylobacteraceae	Campylobacter	Campylobacter concisus	ATCC 51561
32	32	AluI: [32, 194, 263, 548, 565]	NN_0000005678	Proteobacteria	Epsilonproteobacteria	Campylobacterales	Campylobacteraceae	Campylobacter	Campylobacter concisus	UNSWCS
32	32	AluI: [32, 119, 150, 263, 287, 293, 428, 590]	NN_0000005704	Firmicutes	Clostridia	Clostridiales	Oscillospiraceae	Oscillibacter	Oscillibacter sp.	KLE 1728
32	32	AluI: [32, 106, 112, 143, 206, 296, 428, 590]	NN_0000005828	Firmicutes	Clostridia	Clostridiales	Lachnospiraceae	unclassified Lachnospiraceae	Lachnospiraceae bacterium	JC7
32	32	AluI: [32, 41, 61, 88, 206, 290, 590]	NN_0000005877	Firmicutes	Clostridia	Clostridiales	Clostridiales incertae sedis	Mogibacterium	Mogibacterium timidum	ATCC 33093
32	32	AluI: [32, 41, 205, 511]	NN_0000005884	Actinobacteria	Coriobacteriia	Coriobacteriales	Atopobiaceae	Atopobium	Atopobium sp.	BS2
32	32	AluI: [32, 50, 119, 203]	NN_0000005980	Actinobacteria	Actinobacteria	Micrococcales	Micrococcaceae	Kocuria	Kocuria sp.	UCD OTCP
32	32	AluI: [32, 200, 296, 571]	NN_0000006152	Bacteroidetes	Bacteroidia	Bacteroidales	Porphyromonadaceae	Porphyromonas	Porphyromonas crevioricanis	JCM 13913
32	32	AluI: [32, 88, 565, 590, 610]	NN_0000006305	Firmicutes	Clostridia	Clostridiales	Clostridiaceae	Clostridium	Clostridium novyi	A str. NCTC 538
32	32	AluI: [32, 88, 565, 590, 610]	NN_0000006306	Firmicutes	Clostridia	Clostridiales	Clostridiaceae	Clostridium	Clostridium novyi	A str. 4540
32	32	AluI: [32, 88, 565, 590, 610]	NN_0000006308	Firmicutes	Clostridia	Clostridiales	Clostridiaceae	Clostridium	Clostridium novyi	A str. GD211209
32	32	AluI: [32, 88, 565, 590, 610]	NN_0000006309	Firmicutes	Clostridia	Clostridiales	Clostridiaceae	Clostridium	Clostridium botulinum	C D It1
32	32	AluI: [32, 41, 50, 205, 511]	NN_0000006418	Actinobacteria	Coriobacteriia	Coriobacteriales	Atopobiaceae	Atopobium	Atopobium parvulum	DNF00906
32	32	AluI: [32, 41, 119, 143, 287, 293]	NN_0000006434	Firmicutes	Clostridia	Clostridiales	Ruminococcaceae	Flavonifractor	Flavonifractor plautii	1 3 50AFAA
32	32	AluI: [32, 88, 106, 202, 296, 331, 409, 544, 556]	NN_0000006493	Firmicutes	Clostridia	Clostridiales	Clostridiaceae	Clostridium	Clostridium sp.	NCR
32	32	AluI: [32, 61, 88, 565, 590, 610]	NN_0000006515	Firmicutes	Clostridia	Clostridiales	Clostridiaceae	Clostridium	Clostridium novyi	A str. 4570
32	32	AluI: [32, 200, 296, 571]	NN_0000006530	Bacteroidetes	Bacteroidia	Bacteroidales	Porphyromonadaceae	Porphyromonas	Porphyromonas crevioricanis	COT-253 OH2125
32	32	AluI: [32, 200, 296, 571]	NN_0000006534	Bacteroidetes	Bacteroidia	Bacteroidales	Porphyromonadaceae	Porphyromonas	Porphyromonas crevioricanis	COT-253 OH1447
32	32	AluI: [32, 458, 506]	NN_0000006535	Bacteroidetes	Bacteroidia	Bacteroidales	Porphyromonadaceae	Porphyromonas	Porphyromonas sp.	COT 108 OH2963
32	32	AluI: [32, 165, 169, 196, 206]	NN_0000006546	Firmicutes	Bacilli	Bacillales	Bacillaceae	Pontibacillus	Pontibacillus chungwhensis	BH030062
32	32	AluI: [32, 50, 119, 203]	NN_0000006586	Actinobacteria	Actinobacteria	Micrococcales	Micrococcaceae	Kocuria	Kocuria polaris	CMS 76or
32	32	AluI: [32, 61, 98, 206, 248, 266, 398, 439, 548, 590, 602]	NN_0000006669	Firmicutes	Bacilli	Bacillales	Paenibacillaceae	Paenibacillus	Paenibacillus terrae	NRRL B-30644
32	32	AluI: [32, 565, 602, 610]	NN_0000006698	Firmicutes	Bacilli	Lactobacillales	Streptococcaceae	Streptococcus	Streptococcus gordonii	I141 UA00
32	32	AluI: [32, 267, 296, 590]	NN_0000006853	Firmicutes	Clostridia	Clostridiales	Peptococcaceae	unclassified Peptococcaceae	Peptococcaceae bacterium	1109
32	32	AluI: [32, 250, 565]	NN_0000006885	Firmicutes	Negativicutes	Veillonellales	Veillonellaceae	Megasphaera	Megasphaera cerevisiae	DSM 20462
32	32	AluI: [32, 291, 301, 598]	NN_0000007261	Firmicutes	Bacilli	Lactobacillales	Lactobacillaceae	Lactobacillus	Lactobacillus parakefiri	DSM 10551
32	32	AluI: [32, 199, 203, 284, 293, 550]	NN_0000007315	Firmicutes	Bacilli	Lactobacillales	Lactobacillaceae	Lactobacillus	Lactobacillus aquaticus	DSM 21051
32	32	AluI: [32, 50, 565, 602, 610]	NN_0000007436	Firmicutes	Bacilli	Lactobacillales	Streptococcaceae	Streptococcus	Streptococcus gordonii	ATCC 10558
32	32	AluI: [32, 98, 248, 266, 439, 548, 590, 602]	NN_0000007452	Firmicutes	Bacilli	Bacillales	Paenibacillaceae	Paenibacillus	Paenibacillus jamilae	NS115
32	32	AluI: [32, 194, 203, 215, 437, 599]	NN_0000007514	Firmicutes	Bacilli	Bacillales	Paenibacillaceae	Paenibacillus	Paenibacillus jilunlii	DSM 23019
32	32	AluI: [32, 46, 88, 119, 185, 296, 347, 431, 613]	NN_0000007540	Firmicutes	Clostridia	Clostridiales	Peptostreptococcaceae	Peptostreptococcus	Peptostreptococcus anaerobius	KA00810
32	32	AluI: [32]	NN_0000007581	Firmicutes	Clostridia	Clostridiales	Lachnospiraceae	Anaerotignum	Anaerotignum neopropionicum	DSM-3847
32	32	AluI: [32]	NN_0000007632	Firmicutes	Bacilli	Bacillales	Bacillaceae	Bacillus	Bacillus coagulans	B4099
32	32	AluI: [32, 50, 206]	NN_0000007645	Firmicutes	Clostridia	Clostridiales	Ruminococcaceae	Ruminococcus	Ruminococcus sp.	DSM 100440
32	32	AluI: [32, 76, 98, 206, 248, 266, 428, 439, 548, 590, 602]	NN_0000007647	Firmicutes	Bacilli	Bacillales	Paenibacillaceae	Paenibacillus	Paenibacillus polymyxa	CCI-25
32	32	AluI: [32, 605]	NN_0000007676	Firmicutes	Clostridia	Thermoanaerobacterales	Thermoanaerobacterales Family III Incertae Sedis	Thermovenabulum	Thermovenabulum gondwanense	R270 ATZ99
32	32	AluI: [32, 98, 248, 266, 428, 439, 548, 590, 602]	NN_0000007893	Firmicutes	Bacilli	Bacillales	Paenibacillaceae	Paenibacillus	Paenibacillus polymyxa	ND25
32	32	AluI: [32, 203]	NN_0000007933	Actinobacteria	Actinobacteria	Propionibacteriales	Propionibacteriaceae	Cutibacterium	Cutibacterium granulosum	DSM 20700
32	32	AluI: [32, 76, 206, 248, 266, 296, 428, 439, 548, 590, 602]	NN_0000007938	Firmicutes	Bacilli	Bacillales	Paenibacillaceae	Paenibacillus	Paenibacillus polymyxa	CFSAN034342
32	32	AluI: [32, 50]	NN_0000007971	Actinobacteria	Actinobacteria	Micrococcales	Micrococcaceae	Rothia	Rothia sp.	HMSC069C10
32	32	AluI: [32, 50, 424, 490, 565, 602, 610]	NN_0000007976	Firmicutes	Bacilli	Lactobacillales	Streptococcaceae	Streptococcus	Streptococcus sp.	HMSC062B01
32	32	AluI: [32, 50, 262]	NN_0000007980	Actinobacteria	Actinobacteria	Micrococcales	Micrococcaceae	Rothia	Rothia sp.	HMSC062H08
32	32	AluI: [32, 50, 262]	NN_0000007981	Actinobacteria	Actinobacteria	Micrococcales	Micrococcaceae	Rothia	Rothia sp.	HMSC075F09
32	32	AluI: [32, 50, 262]	NN_0000007988	Actinobacteria	Actinobacteria	Micrococcales	Micrococcaceae	Rothia	Rothia sp.	HMSC078H08
32	32	AluI: [32, 50]	NN_0000007992	Actinobacteria	Actinobacteria	Micrococcales	Micrococcaceae	Rothia	Rothia sp.	HMSC065D09
32	32	AluI: [32, 50, 262]	NN_0000007997	Actinobacteria	Actinobacteria	Micrococcales	Micrococcaceae	Rothia	Rothia sp.	HMSC066G07
32	32	AluI: [32, 50, 262]	NN_0000007999	Actinobacteria	Actinobacteria	Micrococcales	Micrococcaceae	Rothia	Rothia sp.	HMSC071C12
32	32	AluI: [32, 50]	NN_0000008001	Actinobacteria	Actinobacteria	Micrococcales	Micrococcaceae	Rothia	Rothia sp.	HMSC061E04
32	32	AluI: [32, 50, 262]	NN_0000008006	Actinobacteria	Actinobacteria	Micrococcales	Micrococcaceae	Rothia	Rothia sp.	HMSC069C04
32	32	AluI: [32, 50, 262]	NN_0000008033	Actinobacteria	Actinobacteria	Micrococcales	Micrococcaceae	Rothia	Rothia sp.	HMSC061D12
32	32	AluI: [32, 50, 262]	NN_0000008034	Actinobacteria	Actinobacteria	Micrococcales	Micrococcaceae	Rothia	Rothia sp.	HMSC065C03
32	32	AluI: [32, 41, 64, 79, 166, 202, 301, 340, 406, 463, 610]	NN_0000008357	Firmicutes	Tissierellia	Tissierellales	Peptoniphilaceae	Peptoniphilus	Peptoniphilus grossensis	1935-01-06
32	32	AluI: [32, 50, 137, 206, 431, 593]	NN_0000008358	Firmicutes	Clostridia	Clostridiales	unclassified Clostridiales	Intestinimonas	Intestinimonas butyriciproducens	2027-10-05
32	32	AluI: [32, 182]	NN_0000008374	Firmicutes	Erysipelotrichia	Erysipelotrichales	Erysipelotrichaceae	Dubosiella	Dubosiella newyorkensis	NYU-BL-A4
32	32	AluI: [32, 76, 206, 248, 266, 296, 428, 439, 548, 590, 602]	NN_0000008416	Firmicutes	Bacilli	Bacillales	Paenibacillaceae	Paenibacillus	Paenibacillus peoriae	FSL H8-0551
32	32	AluI: [32, 76, 98, 206, 248, 266, 296, 428, 439, 548, 590, 602]	NN_0000008419	Firmicutes	Bacilli	Bacillales	Paenibacillaceae	Paenibacillus	Paenibacillus peoriae	FSL R7-0131
32	32	AluI: [32, 76, 206, 248, 266, 296, 428, 439, 548, 590, 602]	NN_0000008420	Firmicutes	Bacilli	Bacillales	Paenibacillaceae	Paenibacillus	Paenibacillus peoriae	FSL R7-0321
32	32	AluI: [32, 67, 230, 487, 553, 586, 590, 602]	NN_0000008539	Firmicutes	Clostridia	Clostridiales	unclassified Clostridiales	Epulopiscium	Epulopiscium sp.	Nele67 Bin001
32	32	AluI: [32, 598]	NN_0000008601	Proteobacteria	Epsilonproteobacteria	Campylobacterales	Campylobacteraceae	Campylobacter	Campylobacter pinnipediorum	subsp. caledonicus
32	32	AluI: [32, 565, 598]	NN_0000008602	Proteobacteria	Epsilonproteobacteria	Campylobacterales	Campylobacteraceae	Campylobacter	Campylobacter pinnipediorum	subsp. pinnipediorum
32	32	AluI: [32, 50, 88, 203, 263, 548, 565]	NN_0000008726	Proteobacteria	Epsilonproteobacteria	Campylobacterales	Campylobacteraceae	Campylobacter	Campylobacter concisus	RMIT-O17
32	32	AluI: [32, 50, 194, 203, 263, 541, 548, 565, 598]	NN_0000008838	Proteobacteria	Epsilonproteobacteria	Campylobacterales	Campylobacteraceae	Campylobacter	Campylobacter concisus	Lasto61.99
32	32	AluI: [32, 206, 590]	NN_0000008976	Firmicutes	Clostridia	Clostridiales	Clostridiaceae	Butyricicoccus	Butyricicoccus porcorum	BB10_c7
32	32	AluI: [32, 41, 50, 119, 287, 293, 428, 590]	NN_0000008982	Firmicutes	Clostridia	Clostridiales	Ruminococcaceae	Flavonifractor	Flavonifractor sp.	An92
32	32	AluI: [32, 50, 206]	NN_0000009002	Firmicutes	Clostridia	Clostridiales	Ruminococcaceae	Drancourtella	Drancourtella sp.	An57
32	32	AluI: [32, 41, 119, 143, 287, 293, 428]	NN_0000009036	Firmicutes	Clostridia	Clostridiales	Ruminococcaceae	Flavonifractor	Flavonifractor plautii	An248
32	32	AluI: [32, 50, 206]	NN_0000009083	Firmicutes	Clostridia	Clostridiales	Ruminococcaceae	Drancourtella	Drancourtella sp.	An12
32	32	AluI: [32, 112, 277, 353, 505]	NN_0000009096	Proteobacteria	Gammaproteobacteria	Oceanospirillales	Oceanospirillaceae	Marinomonas	Marinomonas sp.	42 23 T18
32	32	AluI: [32, 50, 88, 194, 203, 263, 548, 565, 586]	NN_0000009104	Proteobacteria	Epsilonproteobacteria	Campylobacterales	Campylobacteraceae	Campylobacter	Campylobacter concisus	CCUG 19995
32	32	AluI: [32, 50, 88, 194, 203, 263, 548, 565, 598]	NN_0000009109	Proteobacteria	Epsilonproteobacteria	Campylobacterales	Campylobacteraceae	Campylobacter	Campylobacter concisus	Lasto127.99
32	32	AluI: [32, 41, 119, 143, 287, 293, 428]	NN_0000009221	Firmicutes	Clostridia	Clostridiales	Ruminococcaceae	Flavonifractor	Flavonifractor plautii	YL31
32	32	AluI: [32, 50, 119, 203]	NN_0000009416	Actinobacteria	Actinobacteria	Micrococcales	Micrococcaceae	Kocuria	Kocuria sp.	WN036
32	32	AluI: [32]	NN_0000009429	Verrucomicrobia	Opitutae	unclassified Opitutae	None	None	Opitutae bacterium	Tous C4FEB
32	32	AluI: [32, 206, 278, 289, 490]	NN_0000009642	Firmicutes	Bacilli	Bacillales	Paenibacillaceae	Paenibacillus	Paenibacillus larvae	subsp. larvae B 3650
32	32	AluI: [32, 41, 599]	NN_0000009710	Firmicutes	Clostridia	Clostridiales	Ruminococcaceae	Faecalibacterium	Faecalibacterium prausnitzii	AHMP21_AHMP21
32	32	AluI: [32, 206, 301]	NN_0000010275	Firmicutes	Clostridia	Clostridiales	Hungateiclostridiaceae	Hungateiclostridium	Hungateiclostridium thermocellum	AD2
32	32	AluI: [32, 50, 67, 88, 590]	NN_0000011146	Firmicutes	Clostridia	Clostridiales	Lachnospiraceae	Pseudobutyrivibrio	Pseudobutyrivibrio ruminis	JK626
32	32	AluI: [32, 211, 296, 479]	NN_0000011156	Nitrospirae	unclassified Nitrospirae	None	None	None	Nitrospirae bacterium	None
32	32	AluI: [32, 74, 203, 287, 590]	NN_0000011356	Firmicutes	Clostridia	Clostridiales	Clostridiaceae	Clostridium	Clostridium sp.	HMb25
32	32	AluI: [32, 203, 428, 614]	NN_0000011363	Chloroflexi	unclassified Chloroflexi	SAR202cluster	None	None	SAR202 cluster bacterium	bacterium Io17 Chloro G9
32	32	AluI: [32, 61, 220, 565, 590]	NN_0000011452	Firmicutes	unclassified Firmicutessensustricto	unclassified Firmicutes sensu stricto (miscellaneous)	None	None	Firmicutes bacterium	HGW Firmicutes 1
32	32	AluI: [32]	NN_0000011500	Cyanobacteria Melainabacteria group	Cyanobacteria	Chroococcales	Aphanothecaceae	Euhalothece	Euhalothece sp.	KZN 1
32	32	AluI: [32, 182, 278]	NN_0000011504	Proteobacteria	Alphaproteobacteria	Parvularculales	Parvularculaceae	Marinicaulis	Marinicaulis flavus	SY-3-19
32	32	AluI: [32, 203, 293, 587, 599]	NN_0000011733	Firmicutes	Clostridia	Clostridiales	Ruminococcaceae	unclassified Ruminococcaceae	Ruminococcaceae bacterium	P7
32	32	AluI: [32, 64, 206, 428, 475, 590]	NN_0000011746	Firmicutes	Clostridia	Clostridiales	Lachnospiraceae	Pseudobutyrivibrio	Pseudobutyrivibrio xylanivorans	DSM 10317
32	32	AluI: [32, 64, 85, 301, 590]	NN_0000011754	Firmicutes	Clostridia	Clostridiales	Lachnospiraceae	Pseudobutyrivibrio	Pseudobutyrivibrio sp.	YE44
32	32	AluI: [32, 49, 74, 214, 589]	NN_0000011794	Firmicutes	Bacilli	Lactobacillales	Aerococcaceae	Dolosicoccus	Dolosicoccus paucivorans	DSM 15742
32	32	AluI: [32, 69, 119, 203, 424, 602]	NN_0000011853	Actinobacteria	Actinobacteria	Actinomycetales	Actinomycetaceae	Arcanobacterium	Arcanobacterium phocae	DSM 10002
32	32	AluI: [32, 590]	NN_0000011855	Firmicutes	Clostridia	Clostridiales	Lachnospiraceae	unclassified Lachnospiraceae	Lachnospiraceae bacterium	KHCPX20
32	32	AluI: [32, 206, 266, 347, 568]	NN_0000011873	Firmicutes	Clostridia	Clostridiales	Eubacteriaceae	Eubacterium	Eubacterium barkeri	VPI 5359
32	32	AluI: [32, 248, 266, 301, 428, 439, 548, 590, 602]	NN_0000011909	Firmicutes	Bacilli	Bacillales	Paenibacillaceae	Paenibacillus	Paenibacillus sp.	181mfcol5 1
32	32	AluI: [32, 203, 395]	NN_0000011940	Proteobacteria	Gammaproteobacteria	Oceanospirillales	Oceanospirillaceae	Amphritea	Amphritea atlantica	DSM 18887
32	32	AluI: [32, 61, 67, 206, 428, 590, 610]	NN_0000011954	Firmicutes	Clostridia	Clostridiales	Lachnospiraceae	Pseudobutyrivibrio	Pseudobutyrivibrio sp.	C4
32	32	AluI: [32, 52, 88, 475, 541, 590]	NN_0000011956	Firmicutes	Clostridia	Clostridiales	Lachnospiraceae	Lachnoclostridium	[Clostridium] polysaccharolyticum	DSM 1801
32	32	AluI: [32, 206, 406, 463, 598]	NN_0000011996	Firmicutes	Clostridia	Clostridiales	Lachnospiraceae	unclassified Lachnospiraceae	Lachnospiraceae bacterium	C7
32	32	AluI: [32, 64, 137, 206, 301, 590, 598]	NN_0000012000	Firmicutes	Clostridia	Clostridiales	Lachnospiraceae	Pseudobutyrivibrio	Pseudobutyrivibrio sp.	OR37
32	32	AluI: [32, 61, 206, 428, 475, 565, 586]	NN_0000012027	Firmicutes	Clostridia	Clostridiales	Lachnospiraceae	Pseudobutyrivibrio	Pseudobutyrivibrio sp.	UC1225
32	32	AluI: [32, 114, 181, 356, 602]	NN_0000012031	Bacteroidetes	Flavobacteriia	Flavobacteriales	Flavobacteriaceae	Capnocytophaga	Capnocytophaga haemolytica	DSM 11385
32	32	AluI: [32, 287, 590]	NN_0000012038	Firmicutes	Clostridia	Clostridiales	Caldicoprobacteraceae	Caldicoprobacter	Caldicoprobacter faecalis	DSM 20678
32	32	AluI: [32, 50, 67, 88, 590]	NN_0000012042	Firmicutes	Clostridia	Clostridiales	Lachnospiraceae	Pseudobutyrivibrio	Pseudobutyrivibrio sp.	NOR37
32	32	AluI: [32, 194, 406, 602]	NN_0000012388	Firmicutes	Clostridia	Clostridiales	Clostridiaceae	Caloramator	Caloramator quimbayensis	USBA 833
32	32	AluI: [32, 41, 50, 206, 290, 590]	NN_0000012427	Firmicutes	Clostridia	Clostridiales	Ruminococcaceae	Papillibacter	Papillibacter cinnamivorans	DSM 12816
32	32	AluI: [32, 50, 217, 565, 598, 602, 610]	NN_0000012551	Firmicutes	Bacilli	Lactobacillales	Streptococcaceae	Streptococcus	Streptococcus sanguinis	SK36
33	32	AluI: [33, 88, 209, 357, 465]	NN_0000000042	Bacteroidetes	Bacteroidia	Bacteroidales	Tannerellaceae	Parabacteroides	Parabacteroides distasonis	ATCC 8503
33	32	AluI: [33, 194, 206, 475, 590]	NN_0000001082	Firmicutes	Bacilli	Bacillales	Bacillaceae	Bacillus	Bacillus oceanisediminis	2691
33	32	AluI: [33, 88, 209, 357, 465]	NN_0000001493	Bacteroidetes	Bacteroidia	Bacteroidales	Tannerellaceae	Parabacteroides	Parabacteroides sp.	CT06
33	32	AluI: [33, 357, 465]	NN_0000003360	Bacteroidetes	Bacteroidia	Bacteroidales	Tannerellaceae	Parabacteroides	Parabacteroides distasonis	2789STDY5608872
33	32	AluI: [33, 209, 357, 465]	NN_0000003440	Bacteroidetes	Bacteroidia	Bacteroidales	Tannerellaceae	Parabacteroides	Parabacteroides distasonis	2789STDY5834948
33	32	AluI: [33, 194, 206, 475, 590]	NN_0000004419	Firmicutes	Bacilli	Bacillales	Bacillaceae	Bacillus	Bacillus sp.	2 A 57 CT2
33	32	AluI: [33, 357, 465]	NN_0000006291	Bacteroidetes	Bacteroidia	Bacteroidales	Tannerellaceae	Parabacteroides	Parabacteroides distasonis	str. 3776 Po2 i
33	32	AluI: [33, 88, 209, 357, 465]	NN_0000006295	Bacteroidetes	Bacteroidia	Bacteroidales	Tannerellaceae	Parabacteroides	Parabacteroides distasonis	str. 3999B T(B) 4
33	32	AluI: [33, 357, 465]	NN_0000006297	Bacteroidetes	Bacteroidia	Bacteroidales	Tannerellaceae	Parabacteroides	Parabacteroides distasonis	str. 3776 D15 iv
33	32	AluI: [33, 194, 206, 354, 475]	NN_0000006868	Firmicutes	Bacilli	Bacillales	Bacillaceae	Bacillus	Bacillus firmus	LK28
33	32	AluI: [33, 357, 465]	NN_0000006937	Bacteroidetes	Bacteroidia	Bacteroidales	Tannerellaceae	Parabacteroides	Parabacteroides sp.	D26
33	32	AluI: [33, 357, 465]	NN_0000009045	Bacteroidetes	Bacteroidia	Bacteroidales	Tannerellaceae	Parabacteroides	Parabacteroides distasonis	An199
33	32	AluI: [33, 50, 88, 194, 206, 278, 354, 590]	NN_0000009383	Firmicutes	Bacilli	Bacillales	Bacillaceae	Bacillus	Bacillus sp.	7894 02 01
33	32	AluI: [33, 88, 196, 202, 442, 463, 565, 610]	NN_0000009640	Bacteroidetes	Flavobacteriia	Flavobacteriales	unclassified Flavobacteriales	unclassified Flavobacteriales(misc)	Flavobacteriales bacterium	None
33	32	AluI: [33, 50, 168, 203]	NN_0000012475	Actinobacteria	Actinobacteria	Pseudonocardiales	Pseudonocardiaceae	Haloechinothrix	Haloechinothrix alba	DSM 45207
34	36	AluI: [34, 52, 124, 331, 355]	NN_0000000084	Firmicutes	Clostridia	Clostridiales	Clostridiaceae	Clostridium	Clostridium aceticum	None
34	36	AluI: [34, 253]	NN_0000000089	Proteobacteria	Gammaproteobacteria	Enterobacterales	Morganellaceae	Proteus	Proteus vulgaris	None
34	36	AluI: [34, 70, 199, 406, 565, 598]	NN_0000000436	Firmicutes	Bacilli	Lactobacillales	Carnobacteriaceae	Carnobacterium	Carnobacterium sp.	2018 04 17
34	36	AluI: [34, 433, 523]	NN_0000000936	Fusobacteria	Fusobacteriia	Fusobacteriales	Fusobacteriaceae	Fusobacterium	Fusobacterium nucleatum	subsp. animalis
34	36	AluI: [34, 433, 523]	NN_0000000938	Fusobacteria	Fusobacteriia	Fusobacteriales	Fusobacteriaceae	Fusobacterium	Fusobacterium nucleatum	subsp. animalis
34	36	AluI: [34, 433]	NN_0000000940	Fusobacteria	Fusobacteriia	Fusobacteriales	Fusobacteriaceae	Fusobacterium	Fusobacterium nucleatum	subsp. nucleatum
34	36	AluI: [34, 400, 433]	NN_0000000958	Fusobacteria	Fusobacteriia	Fusobacteriales	Fusobacteriaceae	Fusobacterium	Fusobacterium nucleatum	subsp. polymorphum
34	36	AluI: [34, 292]	NN_0000000971	Fusobacteria	Fusobacteriia	Fusobacteriales	Fusobacteriaceae	Fusobacterium	Fusobacterium hwasookii	ChDC F174
34	36	AluI: [34, 400, 433, 535]	NN_0000001428	Fusobacteria	Fusobacteriia	Fusobacteriales	Fusobacteriaceae	Fusobacterium	Fusobacterium nucleatum	subsp. polymorphum
34	36	AluI: [34, 433]	NN_0000001440	Fusobacteria	Fusobacteriia	Fusobacteriales	Fusobacteriaceae	Fusobacterium	Fusobacterium nucleatum	subsp. animalis
34	36	AluI: [34, 400, 433, 580]	NN_0000001581	Fusobacteria	Fusobacteriia	Fusobacteriales	Fusobacteriaceae	Fusobacterium	Fusobacterium periodonticum	KCOM 1262
34	36	AluI: [34, 400, 433, 580]	NN_0000001590	Fusobacteria	Fusobacteriia	Fusobacteriales	Fusobacteriaceae	Fusobacterium	Fusobacterium periodonticum	KCOM 1282
34	36	AluI: [34, 400, 433, 580]	NN_0000001591	Fusobacteria	Fusobacteriia	Fusobacteriales	Fusobacteriaceae	Fusobacterium	Fusobacterium periodonticum	KCOM 2305
34	36	AluI: [34, 166, 400, 433, 580]	NN_0000001593	Fusobacteria	Fusobacteriia	Fusobacteriales	Fusobacteriaceae	Fusobacterium	Fusobacterium periodonticum	KCOM 2653
34	36	AluI: [34, 253, 370]	NN_0000001794	Firmicutes	Clostridia	Clostridiales	Eubacteriaceae	Acetobacterium	Acetobacterium psammolithicum	None
34	36	AluI: [34, 75, 119, 137, 212, 298, 434, 481, 596, 608]	NN_0000001841	Firmicutes	Clostridia	Clostridiales	Ruminococcaceae	unclassified Ruminococcaceae	[Eubacterium] siraeum	V10Sc8a
34	36	AluI: [34, 406, 598]	NN_0000001860	Firmicutes	Negativicutes	Veillonellales	Veillonellaceae	Megasphaera	Megasphaera elsdenii	DSM 20460
34	36	AluI: [34, 433]	NN_0000002011	Fusobacteria	Fusobacteriia	Fusobacteriales	Fusobacteriaceae	Fusobacterium	Fusobacterium sp.	CAG:649
34	36	AluI: [34, 67, 277, 293, 406, 433, 475, 565, 590, 610]	NN_0000002146	Firmicutes	Clostridia	Clostridiales	Ruminococcaceae	Ruminococcus	Ruminococcus sp.	CAG:9
34	36	AluI: [34, 61, 172, 181, 415, 430, 436, 587]	NN_0000002243	Firmicutes	Bacilli	Bacillales	Staphylococcaceae	Jeotgalicoccus	Jeotgalicoccus saudimassiliensis	None
34	36	AluI: [34, 277, 293, 406, 433, 475, 565, 590, 610]	NN_0000003387	Firmicutes	Clostridia	Clostridiales	Lachnospiraceae	Blautia	Blautia wexlerae	2789STDY5834863
34	36	AluI: [34, 41, 143, 247, 293, 433, 475, 610]	NN_0000003408	Firmicutes	Clostridia	Clostridiales	Lachnospiraceae	Blautia	Blautia obeum	2789STDY5608837
34	36	AluI: [34, 41, 143, 475, 610]	NN_0000003432	Firmicutes	Clostridia	Clostridiales	Lachnospiraceae	Blautia	Blautia obeum	2789STDY5834921
34	36	AluI: [34, 41, 143, 247, 293, 433, 475, 610]	NN_0000003437	Firmicutes	Clostridia	Clostridiales	Lachnospiraceae	Blautia	Blautia obeum	2789STDY5834921
34	36	AluI: [34, 67, 277, 293, 406, 433, 475, 565, 590, 610]	NN_0000003452	Firmicutes	Clostridia	Clostridiales	Lachnospiraceae	Blautia	Blautia obeum	2789STDY5834957
34	36	AluI: [34, 75, 119, 137, 298, 434, 481, 596, 608]	NN_0000003465	Firmicutes	Clostridia	Clostridiales	Ruminococcaceae	unclassified Ruminococcaceae	[Eubacterium] siraeum	2789STDY5834928
34	36	AluI: [34, 400, 433, 535]	NN_0000003930	Fusobacteria	Fusobacteriia	Fusobacteriales	Fusobacteriaceae	Fusobacterium	Fusobacterium nucleatum	subsp. polymorphum ATCC 10953
34	36	AluI: [34, 75, 119, 137, 212, 298, 434, 481, 596, 608]	NN_0000003960	Firmicutes	Clostridia	Clostridiales	Ruminococcaceae	unclassified Ruminococcaceae	[Eubacterium] siraeum	DSM 15702
34	36	AluI: [34, 433]	NN_0000004106	Fusobacteria	Fusobacteriia	Fusobacteriales	Fusobacteriaceae	Fusobacterium	Fusobacterium nucleatum	subsp. animalis 7 1
34	36	AluI: [34, 400, 433, 580]	NN_0000004231	Fusobacteria	Fusobacteriia	Fusobacteriales	Fusobacteriaceae	Fusobacterium	Fusobacterium periodonticum	ATCC 33693
34	36	AluI: [34, 400, 433, 580]	NN_0000004245	Fusobacteria	Fusobacteriia	Fusobacteriales	Fusobacteriaceae	Fusobacterium	Fusobacterium periodonticum	1 1 41FAA
34	36	AluI: [34, 209, 511, 556, 601, 613]	NN_0000004269	Bacteroidetes	Bacteroidia	Bacteroidales	Prevotellaceae	Prevotella	Prevotella bryantii	B14
34	36	AluI: [34, 250]	NN_0000004311	Firmicutes	Negativicutes	Veillonellales	Veillonellaceae	Megasphaera	Megasphaera micronuciformis	F0359
34	36	AluI: [34, 75, 217, 286, 565, 598]	NN_0000004319	Firmicutes	Bacilli	Lactobacillales	Streptococcaceae	Streptococcus	Streptococcus parasanguinis	F0405
34	36	AluI: [34, 75, 217, 286, 293, 565]	NN_0000004422	Firmicutes	Bacilli	Lactobacillales	Streptococcaceae	Streptococcus	Streptococcus australis	ATCC 700641
34	36	AluI: [34, 433]	NN_0000004554	Fusobacteria	Fusobacteriia	Fusobacteriales	Fusobacteriaceae	Fusobacterium	Fusobacterium nucleatum	subsp. animalis ATCC 51191
34	36	AluI: [34, 75, 217, 286, 565]	NN_0000004564	Firmicutes	Bacilli	Lactobacillales	Streptococcaceae	Streptococcus	Streptococcus parasanguinis	SK236
34	36	AluI: [34, 400, 433]	NN_0000004603	Fusobacteria	Fusobacteriia	Fusobacteriales	Fusobacteriaceae	Fusobacterium	Fusobacterium sp.	oral taxon 370 str. F0437
34	36	AluI: [34, 292]	NN_0000004819	Fusobacteria	Fusobacteriia	Fusobacteriales	Fusobacteriaceae	Fusobacterium	Fusobacterium hwasookii	ChDC F128
34	36	AluI: [34, 400, 433, 580]	NN_0000004864	Fusobacteria	Fusobacteriia	Fusobacteriales	Fusobacteriaceae	Fusobacterium	Fusobacterium periodonticum	D10
34	36	AluI: [34, 46, 181, 298, 403, 487, 562]	NN_0000004912	Firmicutes	Bacilli	Lactobacillales	Enterococcaceae	Catellicoccus	Catellicoccus marimammalium	M35 04 3
34	36	AluI: [34, 50, 428]	NN_0000005338	Firmicutes	Clostridia	Clostridiales	Lachnospiraceae	unclassified Lachnospiraceae	Lachnospiraceae bacterium	M18 1
34	36	AluI: [34, 433, 523]	NN_0000005748	Fusobacteria	Fusobacteriia	Fusobacteriales	Fusobacteriaceae	Fusobacterium	Fusobacterium nucleatum	CTI 3
34	36	AluI: [34, 433, 523]	NN_0000005749	Fusobacteria	Fusobacteriia	Fusobacteriales	Fusobacteriaceae	Fusobacterium	Fusobacterium nucleatum	CTI 5
34	36	AluI: [34, 433]	NN_0000005750	Fusobacteria	Fusobacteriia	Fusobacteriales	Fusobacteriaceae	Fusobacterium	Fusobacterium nucleatum	CTI 1
34	36	AluI: [34, 433]	NN_0000005751	Fusobacteria	Fusobacteriia	Fusobacteriales	Fusobacteriaceae	Fusobacterium	Fusobacterium nucleatum	CTI 2
34	36	AluI: [34, 433, 523]	NN_0000005875	Fusobacteria	Fusobacteriia	Fusobacteriales	Fusobacteriaceae	Fusobacterium	Fusobacterium sp.	CM1
34	36	AluI: [34, 133, 235, 604]	NN_0000006193	Firmicutes	Bacilli	Lactobacillales	Lactobacillaceae	Lactobacillus	Lactobacillus farciminis	None
34	36	AluI: [34, 400, 433, 580]	NN_0000006407	Fusobacteria	Fusobacteriia	Fusobacteriales	Fusobacteriaceae	Fusobacterium	Fusobacterium periodonticum	2 1 31
34	36	AluI: [34, 50, 331, 354, 565, 590]	NN_0000007387	Proteobacteria	Alphaproteobacteria	Rhodobacterales	Rhodobacteraceae	Rhodobacter	Rhodobacter sp.	BACL10 MAG 120419 bin15
34	36	AluI: [34, 433]	NN_0000007491	Fusobacteria	Fusobacteriia	Fusobacteriales	Fusobacteriaceae	Fusobacterium	Fusobacterium nucleatum	subsp. nucleatum
34	36	AluI: [34, 590]	NN_0000007508	Proteobacteria	Alphaproteobacteria	Rhizobiales	Hyphomicrobiaceae	Hyphomicrobium	Hyphomicrobium sulfonivorans	WDL6
34	36	AluI: [34, 182, 550, 583]	NN_0000007517	Firmicutes	Tissierellia	Tissierellales	Peptoniphilaceae	Anaerococcus	Anaerococcus tetradius	MJR8151
34	36	AluI: [34, 433]	NN_0000007522	Fusobacteria	Fusobacteriia	Fusobacteriales	Fusobacteriaceae	Fusobacterium	Fusobacterium nucleatum	MJR7757B
34	36	AluI: [34, 75, 286, 553, 565]	NN_0000007598	Firmicutes	Bacilli	Lactobacillales	Streptococcaceae	Streptococcus	Streptococcus parasanguinis	DD19
34	36	AluI: [34, 433]	NN_0000007770	Fusobacteria	Fusobacteriia	Fusobacteriales	Fusobacteriaceae	Fusobacterium	Fusobacterium nucleatum	subsp. nucleatum ATCC 25586
34	36	AluI: [34, 143, 203, 479]	NN_0000008696	Nitrospirae	Nitrospira	Nitrospirales	Nitrospiraceae	Nitrospira	Nitrospira sp.	SG bin2
34	36	AluI: [34, 64, 235]	NN_0000009022	Firmicutes	Negativicutes	Selenomonadales	Selenomonadaceae	Megamonas	Megamonas hypermegale	An288
34	36	AluI: [34, 88, 166, 301, 331, 340, 400, 424, 508]	NN_0000009032	Firmicutes	Erysipelotrichia	Erysipelotrichales	Erysipelotrichaceae	Erysipelatoclostridium	[Clostridium] spiroforme	An26
34	36	AluI: [34, 88, 166, 301, 331, 340, 400, 424, 508]	NN_0000009069	Firmicutes	Erysipelotrichia	Erysipelotrichales	Erysipelotrichaceae	Erysipelatoclostridium	[Clostridium] spiroforme	An158
34	36	AluI: [34, 88, 166, 301, 331, 340, 400, 424, 508]	NN_0000009070	Firmicutes	Erysipelotrichia	Erysipelotrichales	Erysipelotrichaceae	Erysipelatoclostridium	[Clostridium] spiroforme	An149
34	36	AluI: [34, 400, 433]	NN_0000009192	Fusobacteria	Fusobacteriia	Fusobacteriales	Fusobacteriaceae	Fusobacterium	Fusobacterium nucleatum	subsp. polymorphum
34	36	AluI: [34, 209, 511, 556, 601]	NN_0000009270	Bacteroidetes	Bacteroidia	Bacteroidales	Prevotellaceae	Prevotella	Prevotella bryantii	TC1-1
34	36	AluI: [34, 400, 433, 535]	NN_0000009654	Fusobacteria	Fusobacteriia	Fusobacteriales	Fusobacteriaceae	Fusobacterium	Fusobacterium nucleatum	12230 MIT 2016
34	36	AluI: [34, 400, 433]	NN_0000011103	Fusobacteria	Fusobacteriia	Fusobacteriales	Fusobacteriaceae	Fusobacterium	Fusobacterium nucleatum	subsp. polymorphum
34	36	AluI: [34, 400, 433, 535]	NN_0000011104	Fusobacteria	Fusobacteriia	Fusobacteriales	Fusobacteriaceae	Fusobacterium	Fusobacterium nucleatum	subsp. polymorphum
34	36	AluI: [34, 400, 433]	NN_0000011105	Fusobacteria	Fusobacteriia	Fusobacteriales	Fusobacteriaceae	Fusobacterium	Fusobacterium nucleatum	subsp. polymorphum
34	36	AluI: [34, 433, 535]	NN_0000011106	Fusobacteria	Fusobacteriia	Fusobacteriales	Fusobacteriaceae	Fusobacterium	Fusobacterium nucleatum	subsp. polymorphum
34	36	AluI: [34, 400, 433]	NN_0000011108	Fusobacteria	Fusobacteriia	Fusobacteriales	Fusobacteriaceae	Fusobacterium	Fusobacterium nucleatum	subsp. polymorphum
34	36	AluI: [34, 166, 400, 433, 580]	NN_0000011237	Fusobacteria	Fusobacteriia	Fusobacteriales	Fusobacteriaceae	Fusobacterium	Fusobacterium periodonticum	KCOM 1259
34	36	AluI: [34, 142, 206, 428, 610]	NN_0000011814	Firmicutes	Clostridia	Halanaerobiales	Halanaerobiaceae	Halarsenatibacter	Halarsenatibacter silvermanii	SLAS-1
34	36	AluI: [34, 202, 463]	NN_0000011838	Firmicutes	Bacilli	Bacillales	Bacillaceae	Bacillus	Bacillus salsus	IBRC-M10078
34	36	AluI: [34, 199, 490, 565, 598]	NN_0000011841	Firmicutes	Bacilli	Lactobacillales	Carnobacteriaceae	Carnobacterium	Carnobacterium viridans	MPL-11
34	36	AluI: [34, 53, 421, 587, 599]	NN_0000011918	Firmicutes	Clostridia	Clostridiales	Ruminococcaceae	Hydrogenoanaerobacterium	Hydrogenoanaerobacterium saccharovorans	CGMCC 1.507
34	36	AluI: [34, 64, 235]	NN_0000012497	Firmicutes	Negativicutes	Selenomonadales	Selenomonadaceae	Megamonas	Megamonas hypermegale	NCTC10570
34	36	AluI: [34, 41, 79, 277, 293, 344, 406, 475]	NN_0000012587	Firmicutes	Clostridia	Clostridiales	Lachnospiraceae	Blautia	Blautia producta	ATCC27340
35	36	AluI: [35, 248, 266, 301, 428, 439, 548, 590, 602]	NN_0000006681	Firmicutes	Bacilli	Bacillales	Paenibacillaceae	Paenibacillus	Paenibacillus polymyxa	EBL06
35	36	AluI: [35, 143]	NN_0000007197	Actinobacteria	Actinobacteria	Micrococcales	Intrasporangiaceae	Phycicoccus	Phycicoccus sp.	Soil748
35	36	AluI: [35, 50, 131, 155, 296]	NN_0000009294	Proteobacteria	Alphaproteobacteria	Rhodospirillales	Acetobacteraceae	Acidocella	Acidocella sp.	20 57 95
35	36	AluI: [35, 50, 203]	NN_0000009341	Actinobacteria	Actinobacteria	Pseudonocardiales	Pseudonocardiaceae	Pseudonocardia	Pseudonocardia sp.	MH G8
37	36	AluI: [37, 184, 214, 458, 622, 634]	NN_0000000464	Thermodesulfobacteria	Thermodesulfobacteria	Thermodesulfobacteriales	Thermodesulfobacteriaceae	Thermodesulfobacterium	Thermodesulfobacterium geofontis	OPF15
37	36	AluI: [37, 274, 490, 565, 602]	NN_0000004322	Firmicutes	Bacilli	Lactobacillales	Aerococcaceae	Eremococcus	Eremococcus coleocola	ACS 139 V Col8
37	36	AluI: [37, 61, 132, 248, 406, 475, 565, 602, 610]	NN_0000007546	Firmicutes	Negativicutes	Veillonellales	Veillonellaceae	Veillonella	Veillonella dispar	DNF00926
37	36	AluI: [37, 137, 202, 250, 358, 406, 475]	NN_0000011698	Firmicutes	Clostridia	Clostridiales	unclassified Clostridiales	Proteiniborus	Proteiniborus sp.	DW1
38	40	AluI: [38, 95, 574, 599]	NN_0000006282	Proteobacteria	Gammaproteobacteria	Thiotrichales	Piscirickettsiaceae	Hydrogenovibrio	Hydrogenovibrio marinus	MH-110
39	40	AluI: [39, 266, 455]	NN_0000003911	Proteobacteria	Gammaproteobacteria	Oceanospirillales	Saccharospirillaceae	Reinekea	Reinekea blandensis	MED297
40	40	AluI: [40, 95]	NN_0000000454	Proteobacteria	Gammaproteobacteria	Methylococcales	Methylococcaceae	Methylomonas	Methylomonas methanica	MC09
40	40	AluI: [40, 95]	NN_0000001545	Proteobacteria	Gammaproteobacteria	Methylococcales	Methylococcaceae	Methylomonas	Methylomonas koyamae	LM6
40	40	AluI: [40, 200, 217, 292, 478, 494, 568]	NN_0000002000	Bacteroidetes	Bacteroidia	Bacteroidales	Bacteroidaceae	Bacteroides	Bacteroides sp.	CAG:702
40	40	AluI: [40, 118]	NN_0000005699	Firmicutes	Bacilli	Lactobacillales	Lactobacillaceae	Lactobacillus	Lactobacillus brevis	ATCC 14869 DSM 20054
40	40	AluI: [40, 200, 217, 292, 478, 494, 568]	NN_0000009029	Bacteroidetes	Bacteroidia	Bacteroidales	Bacteroidaceae	Bacteroides	Bacteroides sp.	An279
40	40	AluI: [40, 200, 217, 292, 478, 494]	NN_0000009035	Bacteroidetes	Bacteroidia	Bacteroidales	Bacteroidaceae	Bacteroides	Bacteroides sp.	An269
40	40	AluI: [40, 484, 613]	NN_0000009635	Proteobacteria	Gammaproteobacteria	unclassified Gammaproteobacteria	SAR86 cluster	None	SAR86 cluster	bacterium
40	40	AluI: [40, 137, 184, 289, 406, 428, 541, 610]	NN_0000012492	Firmicutes	Clostridia	Clostridiales	Lachnospiraceae	unclassified Lachnospiraceae	Lachnospiraceae bacterium	LC2019
41	40	AluI: [41, 98, 431, 440]	NN_0000000264	Proteobacteria	Alphaproteobacteria	Rhizobiales	Beijerinckiaceae	Methylocella	Methylocella silvestris	BL2
41	40	AluI: [41, 61, 206]	NN_0000000294	Firmicutes	Clostridia	Clostridiales	Eubacteriaceae	Eubacterium	[Eubacterium] eligens	ATCC 27750
41	40	AluI: [41, 50, 119, 150, 263]	NN_0000000307	Actinobacteria	Coriobacteriia	Eggerthellales	Eggerthellaceae	Slackia	Slackia heliotrinireducens	DSM 20476
41	40	AluI: [41, 50, 263, 287, 293, 344]	NN_0000000312	Actinobacteria	Coriobacteriia	Eggerthellales	Eggerthellaceae	Eggerthella	Eggerthella lenta	DSM 2243
41	40	AluI: [41, 235, 443, 562]	NN_0000000313	Firmicutes	Clostridia	Clostridiales	Peptococcaceae	Desulfofarcimen	Desulfofarcimen acetoxidans	DSM 771
41	40	AluI: [41, 50, 203, 287, 293]	NN_0000000433	Actinobacteria	Coriobacteriia	Coriobacteriales	Coriobacteriaceae	Coriobacterium	Coriobacterium glomerans	PW2
41	40	AluI: [41, 106, 409]	NN_0000000618	Firmicutes	Clostridia	Clostridiales	Clostridiaceae	Clostridium	Clostridium autoethanogenum	DSM 10061
41	40	AluI: [41, 161, 344, 428]	NN_0000000747	Actinobacteria	Coriobacteriia	Coriobacteriales	Coriobacteriaceae	unclassified Coriobacteriaceae	Coriobacteriaceae bacterium	1968 01 03
41	40	AluI: [41, 50, 119, 143, 273, 293, 428]	NN_0000000901	Actinobacteria	Coriobacteriia	Coriobacteriales	Atopobiaceae	Olsenella	Olsenella sp.	oral taxon 807
41	40	AluI: [41, 590]	NN_0000001249	Proteobacteria	Betaproteobacteria	unclassified Betaproteobacteria	unclassified Betaproteobacteria(misc)	None	Betaproteobacteria bacterium	GR16 43
41	40	AluI: [41, 50, 73, 263, 565, 586, 590]	NN_0000001509	Actinobacteria	Actinobacteria	Candidatus Nanopelagicales	Candidatus Nanopelagicaceae	Candidatus Planktophila	Candidatus Planktophila	vernalis
41	40	AluI: [41, 599]	NN_0000001566	Firmicutes	Clostridia	Clostridiales	Ruminococcaceae	Faecalibacterium	Faecalibacterium prausnitzii	A2165
41	40	AluI: [41, 50, 161, 203, 245, 263, 293]	NN_0000001570	Actinobacteria	Coriobacteriia	Coriobacteriales	Coriobacteriaceae	Collinsella	Collinsella aerofaciens	indica
41	40	AluI: [41, 206, 296, 431, 556]	NN_0000001615	Firmicutes	Clostridia	Clostridiales	Hungateiclostridiaceae	Pseudoclostridium	Pseudoclostridium thermosuccinogenes	DSM 5807
41	40	AluI: [41, 182, 203, 590]	NN_0000001689	Firmicutes	Clostridia	Clostridiales	Symbiobacteriaceae	Symbiobacterium	Symbiobacterium thermophilum	IAM 14863
41	40	AluI: [41, 50, 119, 135, 293, 590]	NN_0000001715	Firmicutes	Clostridia	Clostridiales	Oscillospiraceae	Oscillibacter	Oscillibacter valericigenes	Sjm18 20
41	40	AluI: [41, 403, 599]	NN_0000001829	Firmicutes	Clostridia	Clostridiales	Ruminococcaceae	Faecalibacterium	Faecalibacterium prausnitzii	SL3 3
41	40	AluI: [41, 143, 203, 263, 293, 475, 610]	NN_0000001834	Firmicutes	Clostridia	Clostridiales	Ruminococcaceae	Ruminococcus	Ruminococcus sp.	SR1 5
41	40	AluI: [41, 203, 263, 293, 328, 344, 590]	NN_0000001835	Firmicutes	Clostridia	Clostridiales	Ruminococcaceae	Ruminococcus	Ruminococcus sp.	SR1 5
41	40	AluI: [41, 203, 293, 344, 610]	NN_0000001836	Firmicutes	Clostridia	Clostridiales	Lachnospiraceae	Blautia	Blautia obeum	A2 162
41	40	AluI: [41, 137]	NN_0000001875	Actinobacteria	Actinobacteria	Micrococcales	Intrasporangiaceae	Tetrasphaera	Tetrasphaera elongata	Lp2
41	40	AluI: [41, 156, 203, 263, 287, 293, 406, 428]	NN_0000001932	Firmicutes	Clostridia	Clostridiales	Clostridiaceae	Clostridium	Clostridium sp.	CAG:1024
41	40	AluI: [41, 143, 428]	NN_0000001940	Firmicutes	Clostridia	Clostridiales	Lachnospiraceae	Dorea	Dorea sp.	CAG:105
41	40	AluI: [41, 458, 478, 506]	NN_0000001951	Bacteroidetes	Bacteroidia	Bacteroidales	Porphyromonadaceae	Porphyromonas	Porphyromonas sp.	CAG:1061
41	40	AluI: [41, 119, 293, 590]	NN_0000001955	Firmicutes	environmentalsamples	None	None	None	Firmicutes bacterium	CAG:114
41	40	AluI: [41, 119, 143, 263, 293, 344, 590]	NN_0000001958	Firmicutes	Clostridia	Clostridiales	Ruminococcaceae	Ruminococcus	Ruminococcus sp.	CAG:60
41	40	AluI: [41, 50, 119, 263, 293, 428]	NN_0000001994	Firmicutes	environmentalsamples	None	None	None	Firmicutes bacterium	CAG:129
41	40	AluI: [41, 137, 266, 431]	NN_0000002015	Firmicutes	Clostridia	Clostridiales	Ruminococcaceae	Ruminococcus	Ruminococcus sp.	CAG:488
41	40	AluI: [41, 50, 161, 203, 245, 263, 293]	NN_0000002022	Actinobacteria	Coriobacteriia	Coriobacteriales	Coriobacteriaceae	Collinsella	Collinsella sp.	CAG:166
41	40	AluI: [41, 61, 206]	NN_0000002023	Firmicutes	Clostridia	Clostridiales	Eubacteriaceae	Eubacterium	Eubacterium eligens	CAG:72
41	40	AluI: [41, 266, 347, 431]	NN_0000002041	Firmicutes	Clostridia	Clostridiales	Ruminococcaceae	Ruminococcus	Ruminococcus sp.	CAG:563
41	40	AluI: [41, 119]	NN_0000002046	Firmicutes	environmentalsamples	None	None	None	Firmicutes bacterium	CAG:145
41	40	AluI: [41, 209, 299, 593]	NN_0000002093	Firmicutes	Clostridia	Clostridiales	Lachnospiraceae	Anaerostipes	Anaerostipes sp.	CAG:276
41	40	AluI: [41, 119, 150, 293, 428]	NN_0000002109	Firmicutes	Clostridia	Clostridiales	Oscillospiraceae	Oscillibacter	Oscillibacter sp.	CAG:155
41	40	AluI: [41, 50, 266]	NN_0000002116	Firmicutes	Clostridia	Clostridiales	Ruminococcaceae	Ruminococcus	Ruminococcus sp.	CAG:382
41	40	AluI: [41, 50, 263, 293, 428, 590]	NN_0000002130	Actinobacteria	Coriobacteriia	Coriobacteriales	Coriobacteriaceae	Collinsella	Collinsella sp.	CAG:398
41	40	AluI: [41, 61, 203, 263, 273, 508]	NN_0000002137	Actinobacteria	Coriobacteriia	Eggerthellales	Eggerthellaceae	Eggerthella	Eggerthella sp.	CAG:298
41	40	AluI: [41, 106, 143, 161, 199, 428]	NN_0000002140	Firmicutes	environmentalsamples	None	None	None	Firmicutes bacterium	CAG:882
41	40	AluI: [41, 50, 206, 253, 431]	NN_0000002153	Firmicutes	Clostridia	Clostridiales	Ruminococcaceae	Anaerotruncus	Anaerotruncus sp.	CAG:390
41	40	AluI: [41, 263, 293, 428, 463]	NN_0000002159	Firmicutes	Clostridia	Clostridiales	Eubacteriaceae	Eubacterium	Eubacterium sp.	CAG:841
41	40	AluI: [41, 119, 203, 263, 293, 328, 590, 610]	NN_0000002165	Firmicutes	Clostridia	Clostridiales	Ruminococcaceae	Ruminococcus	Ruminococcus sp.	CAG:90
41	40	AluI: [41, 50, 209, 251]	NN_0000002171	Firmicutes	Clostridia	Clostridiales	Ruminococcaceae	Faecalibacterium	Faecalibacterium sp.	CAG:74
41	40	AluI: [41, 194, 590]	NN_0000002731	Firmicutes	Clostridia	Clostridiales	Lachnospiraceae	Herbinix	Herbinix hemicellulosilytica	None
41	40	AluI: [41, 203, 463, 590]	NN_0000003431	Firmicutes	Clostridia	Clostridiales	Lachnospiraceae	Dorea	Dorea longicatena	2789STDY5834914
41	40	AluI: [41, 50, 284, 314, 365]	NN_0000003497	Actinobacteria	Coriobacteriia	Coriobacteriales	Coriobacteriaceae	unclassified Coriobacteriaceae	Coriobacteriaceae bacterium	CHKCI002
41	40	AluI: [41, 79, 203, 293, 610]	NN_0000003956	Firmicutes	Clostridia	Clostridiales	Lachnospiraceae	Dorea	Dorea formicigenerans	ATCC 27755
41	40	AluI: [41, 50, 203, 263, 293]	NN_0000004000	Actinobacteria	Coriobacteriia	Coriobacteriales	Coriobacteriaceae	Collinsella	Collinsella stercoris	DSM 13279
41	40	AluI: [41, 119, 143, 263, 293, 344, 541, 590, 602]	NN_0000004132	Firmicutes	Clostridia	Clostridiales	Lachnospiraceae	Marvinbryantia	Marvinbryantia formatexigens	DSM 14469
41	40	AluI: [41, 119, 143, 263, 293, 344, 590, 602]	NN_0000004133	Firmicutes	Clostridia	Clostridiales	Lachnospiraceae	Marvinbryantia	Marvinbryantia formatexigens	DSM 14469
41	40	AluI: [41, 50, 263, 287, 293, 344]	NN_0000004413	Actinobacteria	Coriobacteriia	Eggerthellales	Eggerthellaceae	Eggerthella	Eggerthella sp.	1 3 56FAA
41	40	AluI: [41, 50, 263, 287, 293, 344]	NN_0000004456	Actinobacteria	Coriobacteriia	Eggerthellales	Eggerthellaceae	Eggerthella	Eggerthella sp.	HGA1
41	40	AluI: [41, 50, 509, 587]	NN_0000004521	Firmicutes	Clostridia	Clostridiales	Lachnospiraceae	Oribacterium	Oribacterium sp.	oral taxon 108 str. F0425
41	40	AluI: [41, 79, 203, 293, 610]	NN_0000004577	Firmicutes	Clostridia	Clostridiales	Lachnospiraceae	Dorea	Dorea formicigenerans	4 6 53AFAA
41	40	AluI: [41, 598, 602, 610]	NN_0000004631	Firmicutes	Negativicutes	Veillonellales	Veillonellaceae	Anaeroglobus	Anaeroglobus geminatus	F0357
41	40	AluI: [41, 112, 203, 293, 298, 428, 475, 610]	NN_0000004653	Firmicutes	Clostridia	Clostridiales	Clostridiales incertae sedis	None	Eubacterium infirmum	F0142
41	40	AluI: [41, 137, 357, 593]	NN_0000004663	Firmicutes	Bacilli	Bacillales	Paenibacillaceae	Paenibacillus	Paenibacillus dendritiformis	C454
41	40	AluI: [41, 75, 181, 293, 562, 587]	NN_0000004708	Firmicutes	Negativicutes	Selenomonadales	Sporomusaceae	Pelosinus	Pelosinus fermentans	B4
41	40	AluI: [41, 98, 152]	NN_0000004859	Actinobacteria	Actinobacteria	Corynebacteriales	Corynebacteriaceae	Corynebacterium	Corynebacterium otitidis	ATCC 51513
41	40	AluI: [41, 156, 263, 293, 344, 406]	NN_0000004860	Actinobacteria	Coriobacteriia	Eggerthellales	Eggerthellaceae	Slackia	Slackia piriformis	YIT 12062
41	40	AluI: [41, 75, 475]	NN_0000005335	Firmicutes	Clostridia	Clostridiales	Lachnospiraceae	unclassified Lachnospiraceae	Lachnospiraceae bacterium	2018 04 28
41	40	AluI: [41, 284, 314]	NN_0000005340	Actinobacteria	Coriobacteriia	Eggerthellales	Eggerthellaceae	Enterorhabdus	Enterorhabdus caecimuris	B7
41	40	AluI: [41, 137, 178, 182]	NN_0000005350	Firmicutes	Bacilli	Lactobacillales	Enterococcaceae	Enterococcus	Enterococcus dispar	ATCC 51266
41	40	AluI: [41, 140, 147, 290, 562, 587]	NN_0000005663	Actinobacteria	Coriobacteriia	Coriobacteriales	Atopobiaceae	Atopobium	Atopobium sp.	oral taxon 810 str. F0209
41	40	AluI: [41, 140, 290, 430, 562, 587]	NN_0000005712	Actinobacteria	Coriobacteriia	Coriobacteriales	Coriobacteriaceae	unclassified Coriobacteriaceae	Coriobacteriaceae bacterium	BV3Ac1
41	40	AluI: [41, 50, 64, 205, 263, 428, 590]	NN_0000005713	Actinobacteria	Coriobacteriia	Coriobacteriales	Atopobiaceae	Atopobium	Atopobium sp.	BV3Ac4
41	40	AluI: [41]	NN_0000005829	Firmicutes	Negativicutes	Veillonellales	Veillonellaceae	Veillonella	Veillonella sp.	AS16
41	40	AluI: [41, 299, 305, 440, 602]	NN_0000005889	Proteobacteria	Betaproteobacteria	Burkholderiales	unclassified Burkholderiales	Burkholderiales Genera incertae sedis	Methylibium sp.	T29
41	40	AluI: [41, 185, 455, 490]	NN_0000006225	unclassified Bacteria(misc)	unclassified Bacteria(misc)	unclassified Bacteria(misc)	unclassified Bacteria(misc)	unclassified Bacteria(misc)	bacterium HR33	bacterium HR33
41	40	AluI: [41, 64, 136, 194, 331, 379, 541]	NN_0000006238	Firmicutes	Clostridia	Clostridiales	Clostridiaceae	Clostridium	Clostridium tetanomorphum	DSM 665
41	40	AluI: [41, 74, 137, 428, 590]	NN_0000006381	Firmicutes	Bacilli	Bacillales	Paenibacillaceae	Paenibacillus	Paenibacillus macerans	8244 DJ90
41	40	AluI: [41, 50, 161, 245, 263, 293]	NN_0000006477	Actinobacteria	Coriobacteriia	Coriobacteriales	Coriobacteriaceae	Collinsella	Collinsella sp.	4 8 47FAA
41	40	AluI: [41, 217, 409, 431]	NN_0000006501	Bacteroidetes	Bacteroidia	Bacteroidales	Porphyromonadaceae	Porphyromonas	Porphyromonas cangingivalis	COT-109 OH1379
41	40	AluI: [41, 217, 409, 431]	NN_0000006528	Bacteroidetes	Bacteroidia	Bacteroidales	Porphyromonadaceae	Porphyromonas	Porphyromonas cangingivalis	COT-109 OH1386
41	40	AluI: [41, 182, 203, 590]	NN_0000007054	Proteobacteria	Betaproteobacteria	unclassified Betaproteobacteria	unclassified Betaproteobacteria(misc)	None	Betaproteobacteria bacterium	SG8 39
41	40	AluI: [41, 305, 440, 602]	NN_0000007179	Proteobacteria	Betaproteobacteria	Burkholderiales	unclassified Burkholderiales	Burkholderiales Genera incertae sedis	Methylibium sp.	Root1272
41	40	AluI: [41, 50, 119, 263, 344, 428, 590]	NN_0000007461	Actinobacteria	Coriobacteriia	Coriobacteriales	Atopobiaceae	Olsenella	Olsenella scatoligenes	SK9K4
41	40	AluI: [41, 185, 290, 428, 590, 602]	NN_0000007497	Firmicutes	Clostridia	unclassified Clostridia	unclassified Clostridia(misc)	None	Clostridia bacterium	BRH c25
41	40	AluI: [41, 50, 216, 263, 311]	NN_0000007529	Actinobacteria	Coriobacteriia	Coriobacteriales	Atopobiaceae	Atopobium	Atopobium deltae	DNF00019
41	40	AluI: [41, 140, 260, 290]	NN_0000007537	Actinobacteria	Coriobacteriia	Coriobacteriales	Atopobiaceae	Olsenella	Olsenella sp.	DNF00959
41	40	AluI: [41, 98, 278, 290, 590]	NN_0000007813	Proteobacteria	Alphaproteobacteria	Rhizobiales	Methylocystaceae	Methylosinus	Methylosinus sp.	R 45379
41	40	AluI: [41, 50]	NN_0000007882	Actinobacteria	Actinobacteria	Micrococcales	Micrococcaceae	Enteractinococcus	Enteractinococcus helveticum	UASWS1574
41	40	AluI: [41, 98, 206, 278, 290, 422, 590]	NN_0000007912	Proteobacteria	Alphaproteobacteria	Rhizobiales	Methylocystaceae	Methylosinus	Methylosinus sp.	3S 1
41	40	AluI: [41, 50, 182, 203, 263, 293, 452, 587]	NN_0000008365	Actinobacteria	Actinobacteria	Micrococcales	Intrasporangiaceae	Serinicoccus	Serinicoccus sp.	CUA 874
41	40	AluI: [41, 266, 305, 569]	NN_0000008540	Firmicutes	Clostridia	Clostridiales	unclassified Clostridiales	Epulopiscium	Epulopiscium sp.	Nele67 Bin004
41	40	AluI: [41, 119, 143, 287, 293]	NN_0000008984	Firmicutes	Clostridia	Clostridiales	Ruminococcaceae	Flavonifractor	Flavonifractor sp.	An9
41	40	AluI: [41]	NN_0000008993	Firmicutes	Clostridia	Clostridiales	Ruminococcaceae	Faecalibacterium	Faecalibacterium sp.	An77
41	40	AluI: [41, 50, 263, 293, 428, 590]	NN_0000008995	Actinobacteria	Coriobacteriia	Coriobacteriales	Coriobacteriaceae	Enorma	Enorma massiliensis	An70
41	40	AluI: [41, 50, 263, 293, 428, 590]	NN_0000008996	Actinobacteria	Coriobacteriia	Coriobacteriales	Coriobacteriaceae	Collinsella	Collinsella sp.	An7
41	40	AluI: [41, 425]	NN_0000009003	Firmicutes	Clostridia	Clostridiales	Ruminococcaceae	Faecalibacterium	Faecalibacterium sp.	An58
41	40	AluI: [41, 119, 143, 263, 287, 293]	NN_0000009005	Firmicutes	Clostridia	Clostridiales	Ruminococcaceae	Flavonifractor	Flavonifractor sp.	An52
41	40	AluI: [41, 50, 263, 293, 428, 590]	NN_0000009007	Actinobacteria	Coriobacteriia	Coriobacteriales	Coriobacteriaceae	Enorma	[Collinsella] massiliensis	An5
41	40	AluI: [41, 428, 590]	NN_0000009019	Firmicutes	Clostridia	Clostridiales	Eubacteriaceae	Eubacterium	Eubacterium sp.	An3
41	40	AluI: [41, 50, 66, 119, 263, 293, 590]	NN_0000009020	Actinobacteria	Coriobacteriia	Coriobacteriales	Atopobiaceae	Olsenella	Olsenella sp.	An293
41	40	AluI: [41, 185, 278, 602]	NN_0000009025	Firmicutes	Negativicutes	Veillonellales	Veillonellaceae	Megasphaera	Megasphaera sp.	An286
41	40	AluI: [41, 50, 203, 245, 293]	NN_0000009028	Actinobacteria	Coriobacteriia	Coriobacteriales	Coriobacteriaceae	Collinsella	Collinsella sp.	An271
41	40	AluI: [41, 143, 203]	NN_0000009033	Firmicutes	Clostridia	Clostridiales	Lachnospiraceae	Blautia	Blautia sp.	An249
41	40	AluI: [41, 284, 314]	NN_0000009037	Actinobacteria	Coriobacteriia	Eggerthellales	Eggerthellaceae	Gordonibacter	Gordonibacter urolithinfaciens	An234A
41	40	AluI: [41, 50, 263, 293, 428, 590]	NN_0000009043	Actinobacteria	Coriobacteriia	Coriobacteriales	Coriobacteriaceae	Collinsella	Collinsella sp.	An2
41	40	AluI: [41, 208, 266, 478, 593]	NN_0000009046	Firmicutes	Clostridia	Clostridiales	Lachnospiraceae	Lachnoclostridium	Lachnoclostridium sp.	An196
41	40	AluI: [41, 119, 143, 206, 266, 331, 347, 593, 613]	NN_0000009074	Firmicutes	Clostridia	Clostridiales	Lachnospiraceae	Lachnoclostridium	Lachnoclostridium sp.	An138
41	40	AluI: [41, 119, 143, 162, 206, 266, 331, 347, 593]	NN_0000009076	Firmicutes	Clostridia	Clostridiales	Lachnospiraceae	Lachnoclostridium	Lachnoclostridium sp.	An131
41	40	AluI: [41, 69]	NN_0000009081	Firmicutes	Clostridia	Clostridiales	Ruminococcaceae	Faecalibacterium	Faecalibacterium sp.	An122
41	40	AluI: [41, 428, 590]	NN_0000009087	Firmicutes	Clostridia	Clostridiales	Eubacteriaceae	Eubacterium	Eubacterium sp.	An11
41	40	AluI: [41, 221, 505, 619]	NN_0000009139	Proteobacteria	Gammaproteobacteria	Cellvibrionales	unclassified Cellvibrionales	None	Cellvibrionales bacterium	TMED79
41	40	AluI: [41, 181, 565, 590]	NN_0000009165	Proteobacteria	Alphaproteobacteria	Pelagibacterales	Pelagibacteraceae	Candidatus Pelagibacter	Candidatus Pelagibacter	sp TMED239
41	40	AluI: [41, 119, 593]	NN_0000009301	Proteobacteria	Alphaproteobacteria	Rhizobiales	Bradyrhizobiaceae	Bosea	Bosea sp.	12 68 7
41	40	AluI: [41, 425]	NN_0000009314	Proteobacteria	Alphaproteobacteria	Rhizobiales	unclassified Rhizobiales	unclassified Rhizobiales(misc)	Rhizobiales bacterium	32 66 11
41	40	AluI: [41, 185, 278, 602]	NN_0000009424	Firmicutes	Negativicutes	Veillonellales	Veillonellaceae	Megasphaera	Megasphaera sp.	ASD88
41	40	AluI: [41]	NN_0000009668	Proteobacteria	Gammaproteobacteria	Cellvibrionales	Halieaceae	unclassified Halieaceae	Halieaceae bacterium	MED G27
41	40	AluI: [41, 202, 599]	NN_0000009701	Firmicutes	Clostridia	Clostridiales	Ruminococcaceae	Faecalibacterium	Faecalibacterium prausnitzii	CNCM I 4540
41	40	AluI: [41, 599]	NN_0000009702	Firmicutes	Clostridia	Clostridiales	Ruminococcaceae	Faecalibacterium	Faecalibacterium prausnitzii	CNCM I 4541
41	40	AluI: [41, 202, 599]	NN_0000009704	Firmicutes	Clostridia	Clostridiales	Ruminococcaceae	Faecalibacterium	Faecalibacterium prausnitzii	CNCM I 4544
41	40	AluI: [41, 599]	NN_0000009705	Firmicutes	Clostridia	Clostridiales	Ruminococcaceae	Faecalibacterium	Faecalibacterium prausnitzii	CNCM I 4546
41	40	AluI: [41, 599]	NN_0000009709	Firmicutes	Clostridia	Clostridiales	Ruminococcaceae	Faecalibacterium	Faecalibacterium prausnitzii	CNCM I 4644
41	40	AluI: [41, 463]	NN_0000011140	Firmicutes	Clostridia	Clostridiales	Clostridiaceae	Alkaliphilus	Alkaliphilus sp.	None
41	40	AluI: [41, 119, 203, 293, 406, 428, 590]	NN_0000011446	Firmicutes	unclassified Firmicutessensustricto	unclassified Firmicutes sensu stricto (miscellaneous)	None	None	Firmicutes bacterium	HGW Firmicutes 16
41	40	AluI: [41, 203, 263, 293, 328, 344, 541, 590]	NN_0000011735	Firmicutes	Clostridia	Clostridiales	Lachnospiraceae	Blautia	Blautia sp.	SF 50
41	40	AluI: [41, 75, 206, 541, 553]	NN_0000011748	Firmicutes	Clostridia	Clostridiales	Lachnospiraceae	unclassified Lachnospiraceae	Lachnospiraceae bacterium	G11
41	40	AluI: [41, 199, 205, 293, 610]	NN_0000011765	Firmicutes	Bacilli	Lactobacillales	Carnobacteriaceae	Marinilactibacillus	Marinilactibacillus psychrotolerans	DSM 19582
41	40	AluI: [41, 62, 119, 206, 593]	NN_0000011783	Proteobacteria	Alphaproteobacteria	Rhizobiales	Bradyrhizobiaceae	Bosea	Bosea robiniae	DSM 26672
41	40	AluI: [41, 182, 203, 263, 337]	NN_0000011798	Firmicutes	Bacilli	Bacillales	Bacillaceae	Natribacillus	Natribacillus halophilus	DSM 21771
41	40	AluI: [41, 50, 143, 293, 428, 590]	NN_0000011903	Actinobacteria	Coriobacteriia	Coriobacteriales	Atopobiaceae	Olsenella	Olsenella umbonata	WCP15
41	40	AluI: [41, 587]	NN_0000011933	Firmicutes	Negativicutes	Selenomonadales	Sporomusaceae	Propionispora	Propionispora vibrioides	DSM 13305
41	40	AluI: [41, 50, 143, 293, 428, 590]	NN_0000011945	Actinobacteria	Coriobacteriia	Coriobacteriales	Atopobiaceae	Olsenella	Olsenella umbonata	KHGC19
41	40	AluI: [41, 119, 206, 593]	NN_0000011981	Proteobacteria	Alphaproteobacteria	Rhizobiales	Bradyrhizobiaceae	Bosea	Bosea sp.	DSM 18164
41	40	AluI: [41, 119, 206, 282, 568, 593]	NN_0000012007	Proteobacteria	Alphaproteobacteria	Rhizobiales	Bradyrhizobiaceae	Bosea	Bosea sp.	OK403
41	40	AluI: [41, 205, 263, 293, 590]	NN_0000012009	Firmicutes	Clostridia	Clostridiales	Ruminococcaceae	unclassified Ruminococcaceae	Ruminococcaceae bacterium	D5
41	40	AluI: [41, 98]	NN_0000012011	Proteobacteria	Alphaproteobacteria	Rhizobiales	Beijerinckiaceae	Methylocapsa	Methylocapsa palsarum	NE2
41	40	AluI: [41, 119, 206, 593]	NN_0000012080	Proteobacteria	Alphaproteobacteria	Rhizobiales	Bradyrhizobiaceae	Bosea	Bosea sp.	TND4EK4
41	40	AluI: [41, 50, 143, 293, 428, 590]	NN_0000012363	Actinobacteria	Coriobacteriia	Coriobacteriales	Atopobiaceae	Olsenella	Olsenella sp.	KH1P3
41	40	AluI: [41, 143, 298, 541, 590, 610]	NN_0000012383	Firmicutes	Clostridia	Clostridiales	Eubacteriaceae	Eubacterium	Eubacterium uniforme	ATCC 35992
41	40	AluI: [41, 143, 301, 428]	NN_0000012394	Firmicutes	Clostridia	Clostridiales	Lachnospiraceae	unclassified Lachnospiraceae	Lachnospiraceae bacterium	KH1P17
41	40	AluI: [41, 181, 425, 562]	NN_0000012429	Firmicutes	Negativicutes	Selenomonadales	Sporomusaceae	Sporomusa	Sporomusa malonica	DSM 5090
41	40	AluI: [41, 185, 590]	NN_0000012450	Proteobacteria	Alphaproteobacteria	Rhodospirillales	Rhodospirillaceae	Tistlia	Tistlia consotensis	USBA 355
41	40	AluI: [41, 61, 74, 248, 428, 487, 553, 590]	NN_0000012451	Firmicutes	Bacilli	Bacillales	Paenibacillaceae	Paenibacillus	Paenibacillus sp.	J6
41	40	AluI: [41, 593]	NN_0000012471	Proteobacteria	Alphaproteobacteria	Rhodospirillales	Geminicoccaceae	Arboricoccus	Arboricoccus pini	None
41	40	AluI: [41]	NN_0000012510	Firmicutes	Negativicutes	Veillonellales	Veillonellaceae	Veillonella	Veillonella rodentium	NCTC12018
41	40	AluI: [41, 61, 166, 202, 301, 406, 421, 463, 553, 610]	NN_0000012513	Firmicutes	Clostridia	Clostridiales	Clostridiaceae	Clostridium	Clostridium cochlearium	NCTC13027
41	40	AluI: [41, 50, 182, 245, 263, 293, 425, 452, 587]	NN_0000012535	Actinobacteria	Actinobacteria	Micrococcales	Intrasporangiaceae	Ornithinimicrobium	Ornithinimicrobium pekingense	USBA17B2
41	40	AluI: [41, 184, 351, 587]	NN_0000012579	Acidobacteria	Holophagae	Holophagales	Holophagaceae	Holophaga	Holophagafoetida	DSM6591
41	40	AluI: [41, 106, 409]	NN_0000012581	Firmicutes	Clostridia	Clostridiales	Clostridiaceae	Clostridium	Clostridium ljungdahlii	DSM13528
41	40	AluI: [41, 119, 143, 263, 293, 344, 590, 602]	NN_0000012592	Firmicutes	Clostridia	Clostridiales	Lachnospiraceae	Marvinbryantia	Marvinbryantia formatexigens	DSM14469
41	40	AluI: [41, 119, 143, 263, 293, 344, 541, 590, 602]	NN_0000012593	Firmicutes	Clostridia	Clostridiales	Lachnospiraceae	Marvinbryantia	Marvinbryantia formatexigens	DSM14469
42	44	AluI: [42, 590]	NN_0000001651	Proteobacteria	Alphaproteobacteria	Rhizobiales	Rhizobiaceae	Rhizobium	Rhizobium etli	CIAT 652
42	44	AluI: [42, 61, 193, 614]	NN_0000007065	Chloroflexi	Anaerolineae	unclassified Anaerolineae	None	None	Anaerolineae bacterium	SM23 63
42	44	AluI: [42, 206]	NN_0000007437	Proteobacteria	Alphaproteobacteria	Rhizobiales	Aurantimonadaceae	Aureimonas	Aureimonas ureilytica	NS226
42	44	AluI: [42, 88, 166, 202, 253, 331, 601]	NN_0000011155	Proteobacteria	Alphaproteobacteria	Pelagibacterales	Pelagibacteraceae	unclassified Pelagibacteraceae	Pelagibacteraceae bacterium	None
42	44	AluI: [42, 50, 590]	NN_0000011563	Proteobacteria	Alphaproteobacteria	Rhizobiales	Rhizobiaceae	Rhizobium	Rhizobium etli	CFN 42
43	44	AluI: [43, 172, 208, 286, 353, 403, 574]	NN_0000001006	Firmicutes	Bacilli	Lactobacillales	Aerococcaceae	Aerococcus	Aerococcus urinaehominis	CCUG42038B
43	44	AluI: [43, 199, 424]	NN_0000011137	Proteobacteria	Gammaproteobacteria	Thiotrichales	Piscirickettsiaceae	Methylophaga	Methylophaga sp.	None
44	44	AluI: [44, 61, 286, 405, 414, 487]	NN_0000000364	Firmicutes	Clostridia	Thermoanaerobacterales	Thermoanaerobacterales Family III Incertae Sedis	Caldicellulosiruptor	Caldicellulosiruptor obsidiansis	OB47
44	44	AluI: [44, 61]	NN_0000000379	Firmicutes	Clostridia	Thermoanaerobacterales	Thermoanaerobacterales Family III Incertae Sedis	Caldicellulosiruptor	Caldicellulosiruptor owensensis	OL
44	44	AluI: [44, 203, 460]	NN_0000000487	Firmicutes	Clostridia	Thermoanaerobacterales	Thermoanaerobacterales Family III Incertae Sedis	Caldicellulosiruptor	Caldicellulosiruptor lactoaceticus	6A
44	44	AluI: [44, 250]	NN_0000001818	Nitrospirae	Nitrospira	Nitrospirales	Nitrospiraceae	Nitrospira	Nitrospira defluvii	None
44	44	AluI: [44]	NN_0000002183	Bacteroidetes	Bacteroidia	Bacteroidales	Bacteroidaceae	Bacteroides	Bacteroides thetaiotaomicron	CAG:40
44	44	AluI: [44]	NN_0000003375	Bacteroidetes	Bacteroidia	Bacteroidales	Bacteroidaceae	Bacteroides	Bacteroides thetaiotaomicron	2789STDY5608873
44	44	AluI: [44]	NN_0000003445	Bacteroidetes	Bacteroidia	Bacteroidales	Bacteroidaceae	Bacteroides	Bacteroides thetaiotaomicron	2789STDY5834945
44	44	AluI: [44, 295, 497]	NN_0000004487	Bacteroidetes	Bacteroidia	Bacteroidales	Bacteroidaceae	Bacteroides	Bacteroides clarus	YIT 12056
44	44	AluI: [44, 61, 217]	NN_0000005050	Bacteroidetes	Bacteroidia	Bacteroidales	Bacteroidaceae	Bacteroides	Bacteroides sp.	HPS0048
44	44	AluI: [44, 295, 497]	NN_0000005407	Bacteroidetes	Bacteroidia	Bacteroidales	Bacteroidaceae	Bacteroides	Bacteroides stercoris	CC31F
44	44	AluI: [44]	NN_0000006224	unclassified Bacteria(misc)	unclassified Bacteria(misc)	unclassified Bacteria(misc)	unclassified Bacteria(misc)	unclassified Bacteria(misc)	bacterium HR30	bacterium HR30
44	44	AluI: [44, 428]	NN_0000006228	unclassified Bacteria(misc)	unclassified Bacteria(misc)	unclassified Bacteria(misc)	unclassified Bacteria(misc)	unclassified Bacteria(misc)	bacterium BMS3Abin02	None
44	44	AluI: [44, 50, 407, 620]	NN_0000007073	Chloroflexi	Anaerolineae	unclassified Anaerolineae	None	None	Anaerolineae bacterium	SM23 84
44	44	AluI: [44, 295]	NN_0000007502	Bacteroidetes	Bacteroidia	Bacteroidales	Bacteroidaceae	Bacteroides	Bacteroides stercoris	CL09T03C01 AA415
44	44	AluI: [44, 155]	NN_0000008641	Candidatus Latescibacteria	unclassified Candidatus Latescibacteria	None	None	None	Candidatus Latescibacteria bacterium	4484107
44	44	AluI: [44, 116, 146]	NN_0000011597	Proteobacteria	Deltaproteobacteria	Desulfobacterales	Desulfobulbaceae	Desulfotalea	Desulfotalea psychrophila	LSv54
44	44	AluI: [44, 206]	NN_0000011916	Proteobacteria	Deltaproteobacteria	Syntrophobacterales	Syntrophaceae	Syntrophus	Syntrophus gentianae	DSM 8423
44	44	AluI: [44, 331, 406, 487]	NN_0000012434	Bacteroidetes	Cytophagia	Cytophagales	Cyclobacteriaceae	Aquiflexum	Aquiflexum balticum	DSM 16537
45	44	AluI: [45, 87, 339]	NN_0000001788	unclassified Bacteria(misc)	unclassified Bacteria(misc)	unclassified Bacteria(misc)	unclassified Bacteria(misc)	unclassified Bacteria(misc)	sulfate reducing bacterium	BG14
46	48	AluI: [46, 156, 437]	NN_0000000063	Proteobacteria	Epsilonproteobacteria	Campylobacterales	Campylobacteraceae	Campylobacter	Campylobacter concisus	13826
46	48	AluI: [46, 133, 217, 364, 502, 514]	NN_0000000082	Firmicutes	Clostridia	Clostridiales	Clostridiaceae	Clostridium	Clostridium magnum	DSM 2767
46	48	AluI: [46, 88, 119, 181, 274, 587]	NN_0000000095	Firmicutes	Clostridia	Thermoanaerobacterales	Thermoanaerobacteraceae	Caldanaerobacter	Caldanaerobacter subterraneus	subsp. tengcongensis MB4
46	48	AluI: [46, 61, 202, 249, 289, 355, 463, 475, 598]	NN_0000000154	Firmicutes	Clostridia	Clostridiales	Clostridiaceae	Clostridium	Clostridium perfringens	ATCC 13124
46	48	AluI: [46, 61, 202, 249, 289, 355, 463, 475, 598]	NN_0000000155	Firmicutes	Clostridia	Clostridiales	Clostridiaceae	Clostridium	Clostridium perfringens	SM101
46	48	AluI: [46, 64, 406, 544]	NN_0000000238	Firmicutes	Bacilli	Lactobacillales	Leuconostocaceae	Leuconostoc	Leuconostoc citreum	KM20
46	48	AluI: [46, 217, 235, 484]	NN_0000000332	Firmicutes	Bacilli	Bacillales	Bacillaceae	Bacillus	Bacillus megaterium	DSM 319
46	48	AluI: [46, 354, 508, 517, 565]	NN_0000000542	Firmicutes	Bacilli	Bacillales	Bacillaceae	Bacillus	Bacillus cereus	FRI 35
46	48	AluI: [46, 354, 508, 565]	NN_0000000543	Firmicutes	Bacilli	Bacillales	Bacillaceae	Bacillus	Bacillus thuringiensis	HD 771
46	48	AluI: [46, 354, 508, 565]	NN_0000000726	Firmicutes	Bacilli	Bacillales	Bacillaceae	Bacillus	Bacillus mycoides	WSBC
46	48	AluI: [46, 354, 508, 517, 565]	NN_0000000730	Firmicutes	Bacilli	Bacillales	Bacillaceae	Bacillus	Bacillus cereus	03BB87
46	48	AluI: [46, 354, 508, 565]	NN_0000000773	Firmicutes	Bacilli	Bacillales	Bacillaceae	Bacillus	Bacillus thuringiensis	HD1002
46	48	AluI: [46, 354, 508, 517, 565]	NN_0000000782	Firmicutes	Bacilli	Bacillales	Bacillaceae	Bacillus	Bacillus cereus	3a
46	48	AluI: [46, 354, 508, 517, 565]	NN_0000000786	Firmicutes	Bacilli	Bacillales	Bacillaceae	Bacillus	Bacillus thuringiensis	HD682
46	48	AluI: [46, 354, 508, 517, 565]	NN_0000000794	Firmicutes	Bacilli	Bacillales	Bacillaceae	Bacillus	Bacillus cereus	E33L
46	48	AluI: [46, 217, 232, 364, 436, 514, 529]	NN_0000000816	Firmicutes	Clostridia	Clostridiales	Clostridiaceae	Clostridium	Clostridium scatologenes	ATCC 25775
46	48	AluI: [46, 217, 460]	NN_0000000817	Firmicutes	Clostridia	Clostridiales	Clostridiaceae	Clostridium	Clostridium scatologenes	ATCC 25775
46	48	AluI: [46, 217, 484]	NN_0000000888	Firmicutes	Bacilli	Bacillales	Bacillaceae	Bacillus	Bacillus megaterium	Q3
46	48	AluI: [46, 156]	NN_0000000941	Proteobacteria	Epsilonproteobacteria	Campylobacterales	Campylobacteraceae	Campylobacter	Campylobacter concisus	ATCC 33237
46	48	AluI: [46, 61, 202, 249, 289, 355, 463, 475, 598]	NN_0000000945	Firmicutes	Clostridia	Clostridiales	Clostridiaceae	Clostridium	Clostridium perfringens	FORC_003
46	48	AluI: [46, 414, 604]	NN_0000000946	Firmicutes	Bacilli	Lactobacillales	Leuconostocaceae	Weissella	Weissella cibaria	CH2
46	48	AluI: [46, 604]	NN_0000001227	Firmicutes	Bacilli	Lactobacillales	Leuconostocaceae	Weissella	Weissella cibaria	CMS2
46	48	AluI: [46, 235, 307, 328, 436]	NN_0000001246	Firmicutes	Bacilli	Lactobacillales	Lactobacillaceae	Lactobacillus	Lactobacillus crustorum	MN047
46	48	AluI: [46, 136, 406, 529, 547, 562]	NN_0000001269	Firmicutes	Bacilli	Lactobacillales	Enterococcaceae	Vagococcus	Vagococcus penaei	CD276
46	48	AluI: [46, 217, 484, 604]	NN_0000001293	Firmicutes	Bacilli	Bacillales	Bacillaceae	Bacillus	Bacillus megaterium	JX285
46	48	AluI: [46, 61, 202, 249, 289, 355, 463, 475, 565, 598]	NN_0000001296	Firmicutes	Clostridia	Clostridiales	Clostridiaceae	Clostridium	Clostridium perfringens	CP15
46	48	AluI: [46, 403]	NN_0000001359	Firmicutes	Bacilli	Bacillales	Planococcaceae	Sporosarcina	Sporosarcina ureae	S204
46	48	AluI: [46, 119]	NN_0000001370	Firmicutes	Bacilli	Bacillales	Planococcaceae	Sporosarcina	Sporosarcina ureae	P32a
46	48	AluI: [46, 354, 508, 517]	NN_0000001384	Firmicutes	Bacilli	Bacillales	Bacillaceae	Bacillus	Bacillus cereus	25
46	48	AluI: [46, 354, 508, 517]	NN_0000001385	Firmicutes	Bacilli	Bacillales	Bacillaceae	Bacillus	Bacillus cereus	29
46	48	AluI: [46, 354, 508, 517, 565]	NN_0000001514	Firmicutes	Bacilli	Bacillales	Bacillaceae	Bacillus	Bacillus cereus	CC-1
46	48	AluI: [46, 50, 162, 194, 220, 428]	NN_0000001547	Firmicutes	Bacilli	Bacillales	Bacillaceae	Bacillus	Bacillus altitudinis	SGAir0031
46	48	AluI: [46, 50, 162, 194, 220, 428]	NN_0000001571	Firmicutes	Bacilli	Bacillales	Bacillaceae	Bacillus	Bacillus altitudinis	P-10
46	48	AluI: [46, 61, 202, 249, 289, 355, 463, 475, 565, 598]	NN_0000001687	Firmicutes	Clostridia	Clostridiales	Clostridiaceae	Clostridium	Clostridium perfringens	str. 13
46	48	AluI: [46, 354, 508, 517, 565]	NN_0000001740	Firmicutes	Bacilli	Bacillales	Bacillaceae	Bacillus	Bacillus thuringiensis	serovar tolworthi
46	48	AluI: [46, 133, 235, 307, 330, 364, 517, 522]	NN_0000001817	Firmicutes	Clostridia	Clostridiales	Peptostreptococcaceae	Acetoanaerobium	[Clostridium] sticklandii	None
46	48	AluI: [46, 52, 133]	NN_0000002004	Firmicutes	environmentalsamples	None	None	None	Firmicutes bacterium	CAG:631
46	48	AluI: [46]	NN_0000002124	Firmicutes	environmentalsamples	None	None	None	Firmicutes bacterium	CAG:345
46	48	AluI: [46, 76]	NN_0000002125	Firmicutes	Clostridia	Clostridiales	Clostridiaceae	Clostridium	Clostridium sp.	CAG:452
46	48	AluI: [46, 214]	NN_0000002129	Firmicutes	Clostridia	Clostridiales	Clostridiaceae	Clostridium	Clostridium sp.	CAG:356
46	48	AluI: [46, 76]	NN_0000002189	Firmicutes	Clostridia	Clostridiales	Clostridiaceae	Clostridium	Clostridium sp.	CAG:567
46	48	AluI: [46, 64, 406, 544]	NN_0000002239	Firmicutes	Bacilli	Lactobacillales	Leuconostocaceae	Leuconostoc	Leuconostoc citreum	None
46	48	AluI: [46, 354, 508, 517]	NN_0000002367	Firmicutes	Bacilli	Lactobacillales	Streptococcaceae	Streptococcus	Streptococcus pneumoniae	None
46	48	AluI: [46, 354, 508, 517, 565]	NN_0000002385	Firmicutes	Bacilli	Lactobacillales	Streptococcaceae	Streptococcus	Streptococcus pneumoniae	None
46	48	AluI: [46, 354, 508, 517]	NN_0000002390	Firmicutes	Bacilli	Lactobacillales	Streptococcaceae	Streptococcus	Streptococcus pneumoniae	None
46	48	AluI: [46, 354, 508, 517, 565]	NN_0000002702	Firmicutes	Bacilli	Lactobacillales	Streptococcaceae	Streptococcus	Streptococcus pneumoniae	None
46	48	AluI: [46, 354, 508, 517, 565]	NN_0000003354	Firmicutes	Bacilli	Bacillales	Bacillaceae	Bacillus	Bacillus cereus	None
46	48	AluI: [46, 106, 199, 286, 328, 587]	NN_0000003409	Firmicutes	Clostridia	Clostridiales	Clostridiaceae	Clostridium	Clostridium disporicum	2789STDY5834856
46	48	AluI: [46, 61, 202, 249, 289, 355, 463, 475, 565, 598]	NN_0000003413	Firmicutes	Clostridia	Clostridiales	Clostridiaceae	Clostridium	Clostridium perfringens	2789STDY5608889
46	48	AluI: [46, 214, 232, 448, 491, 514]	NN_0000003421	Firmicutes	Clostridia	Clostridiales	Peptostreptococcaceae	Intestinibacter	Intestinibacter bartlettii	2789STDY5834879
46	48	AluI: [46, 394]	NN_0000003471	Nitrospirae	Nitrospira	Nitrospirales	Nitrospiraceae	Nitrospira	Candidatus Nitrospira	nitrificans
46	48	AluI: [46]	NN_0000003488	Firmicutes	Bacilli	Lactobacillales	Leuconostocaceae	Leuconostoc	Leuconostoc gelidum	subsp. gasicomitatum PB1a
46	48	AluI: [46]	NN_0000003490	Firmicutes	Bacilli	Lactobacillales	Leuconostocaceae	Leuconostoc	Leuconostoc gelidum	subsp. gasicomitatum PB1e
46	48	AluI: [46, 214, 232, 448, 491, 514]	NN_0000003954	Firmicutes	Clostridia	Clostridiales	Peptostreptococcaceae	Intestinibacter	Intestinibacter bartlettii	DSM 16795
46	48	AluI: [46, 61, 202, 249, 289, 355, 463, 475, 598]	NN_0000003971	Firmicutes	Clostridia	Clostridiales	Clostridiaceae	Clostridium	Clostridium perfringens	E str. JGS1987
46	48	AluI: [46, 61, 202, 249, 289, 355, 463, 475, 565, 598]	NN_0000003976	Firmicutes	Clostridia	Clostridiales	Clostridiaceae	Clostridium	Clostridium perfringens	D str. JGS1721
46	48	AluI: [46, 61, 202, 249, 289, 355, 463, 475, 598]	NN_0000003978	Firmicutes	Clostridia	Clostridiales	Clostridiaceae	Clostridium	Clostridium perfringens	NCTC 8239
46	48	AluI: [46, 354, 508, 517, 565]	NN_0000003989	Firmicutes	Bacilli	Bacillales	Bacillaceae	Bacillus	Bacillus cereus	NVH0597 99
46	48	AluI: [46, 217, 232, 364, 436, 496, 514]	NN_0000004136	Firmicutes	Clostridia	Clostridiales	Clostridiaceae	Clostridium	Clostridium carboxidivorans	P7
46	48	AluI: [46, 217, 514]	NN_0000004137	Firmicutes	Clostridia	Clostridiales	Clostridiaceae	Clostridium	Clostridium carboxidivorans	P7
46	48	AluI: [46, 61, 106, 202, 301, 409, 613]	NN_0000004255	Firmicutes	Clostridia	Clostridiales	Peptostreptococcaceae	Clostridioides	Clostridioides difficile	NAP07
46	48	AluI: [46, 354, 508, 517, 565]	NN_0000004267	Firmicutes	Bacilli	Bacillales	Bacillaceae	Bacillus	Bacillus cereus	SJ1
46	48	AluI: [46]	NN_0000004432	Firmicutes	Bacilli	Bacillales	Planococcaceae	Planococcus	Planococcus donghaensis	MPA1U2
46	48	AluI: [46, 133]	NN_0000004514	Bacteroidetes	Bacteroidia	Bacteroidales	Dysgonamonadaceae	Dysgonomonas	Dysgonomonas gadei	ATCC BAA 286
46	48	AluI: [46, 61, 106, 202, 301, 409, 613]	NN_0000004608	Firmicutes	Clostridia	Clostridiales	Peptostreptococcaceae	Clostridioides	Clostridioides difficile	050 P50 2011
46	48	AluI: [46, 184, 234, 289, 463, 586]	NN_0000004637	Firmicutes	Bacilli	Lactobacillales	Leuconostocaceae	Oenococcus	Oenococcus kitaharae	DSM 17330
46	48	AluI: [46, 61, 202, 249, 289, 355, 463, 475, 598]	NN_0000004656	Firmicutes	Clostridia	Clostridiales	Clostridiaceae	Clostridium	Clostridium perfringens	WAL 14572
46	48	AluI: [46, 61, 202, 249, 289, 355, 463, 475, 565, 598]	NN_0000004675	Firmicutes	Clostridia	Clostridiales	Clostridiaceae	Clostridium	Clostridium perfringens	F262
46	48	AluI: [46, 354, 508, 517, 565]	NN_0000004774	Firmicutes	Bacilli	Bacillales	Bacillaceae	Bacillus	Bacillus cereus	BAG3O 2
46	48	AluI: [46, 354, 508, 517, 565]	NN_0000004776	Firmicutes	Bacilli	Bacillales	Bacillaceae	Bacillus	Bacillus cereus	BAG3X2 1
46	48	AluI: [46, 354, 508, 565]	NN_0000004781	Firmicutes	Bacilli	Bacillales	Bacillaceae	Bacillus	Bacillus cereus	BAG5X1 1
46	48	AluI: [46, 508, 517, 565]	NN_0000004782	Firmicutes	Bacilli	Bacillales	Bacillaceae	Bacillus	Bacillus wiedmannii	BAG5X2-1
46	48	AluI: [46, 354, 508, 565]	NN_0000004787	Firmicutes	Bacilli	Bacillales	Bacillaceae	Bacillus	Bacillus cereus	HuA4 10
46	48	AluI: [46, 354, 508, 517, 565]	NN_0000004790	Firmicutes	Bacilli	Bacillales	Bacillaceae	Bacillus	Bacillus cereus	ISP3191
46	48	AluI: [46, 354, 508, 565]	NN_0000004791	Firmicutes	Bacilli	Bacillales	Bacillaceae	Bacillus	Bacillus cereus	MC67
46	48	AluI: [46, 354, 508, 565]	NN_0000004792	Firmicutes	Bacilli	Bacillales	Bacillaceae	Bacillus	Bacillus cereus	MSX A1
46	48	AluI: [46, 354, 508, 517, 565]	NN_0000004793	Firmicutes	Bacilli	Bacillales	Bacillaceae	Bacillus	Bacillus cereus	MSX D12
46	48	AluI: [46, 354, 508, 565]	NN_0000004796	Firmicutes	Bacilli	Bacillales	Bacillaceae	Bacillus	Bacillus cereus	VD048
46	48	AluI: [46, 354, 508, 565]	NN_0000004798	Firmicutes	Bacilli	Bacillales	Bacillaceae	Bacillus	Bacillus mycoides	VD078
46	48	AluI: [46, 354, 508, 517, 565]	NN_0000004799	Firmicutes	Bacilli	Bacillales	Bacillaceae	Bacillus	Bacillus cereus	VD102
46	48	AluI: [46, 354, 508, 517, 565]	NN_0000004801	Firmicutes	Bacilli	Bacillales	Bacillaceae	Bacillus	Bacillus cereus	VD115
46	48	AluI: [46, 354, 508, 517, 565]	NN_0000004802	Firmicutes	Bacilli	Bacillales	Bacillaceae	Bacillus	Bacillus cereus	VD148
46	48	AluI: [46, 354, 508, 517, 565]	NN_0000004804	Firmicutes	Bacilli	Bacillales	Bacillaceae	Bacillus	Bacillus cereus	VD156
46	48	AluI: [46, 354, 508, 517, 565]	NN_0000004805	Firmicutes	Bacilli	Bacillales	Bacillaceae	Bacillus	Bacillus cereus	VD166
46	48	AluI: [46, 354, 508, 565]	NN_0000004810	Firmicutes	Bacilli	Bacillales	Bacillaceae	Bacillus	Bacillus cereus	VDM062
46	48	AluI: [46, 354, 508, 517, 565]	NN_0000004811	Firmicutes	Bacilli	Bacillales	Bacillaceae	Bacillus	Bacillus toyonensis	BAG1O-2
46	48	AluI: [46, 354, 508, 517, 565]	NN_0000004812	Firmicutes	Bacilli	Bacillales	Bacillaceae	Bacillus	Bacillus cereus	BAG1X1 3
46	48	AluI: [46, 354, 508, 517, 565]	NN_0000004814	Firmicutes	Bacilli	Bacillales	Bacillaceae	Bacillus	Bacillus wiedmannii	BAG2X1-2
46	48	AluI: [46, 354, 508, 517, 565]	NN_0000004815	Firmicutes	Bacilli	Bacillales	Bacillaceae	Bacillus	Bacillus cereus	BAG2X1 1
46	48	AluI: [46, 354, 508, 517, 565]	NN_0000004846	Firmicutes	Bacilli	Bacillales	Bacillaceae	Bacillus	Bacillus cereus	BAG4X2 1
46	48	AluI: [46, 354, 508, 517, 565]	NN_0000004847	Firmicutes	Bacilli	Bacillales	Bacillaceae	Bacillus	Bacillus cereus	BAG6O 1
46	48	AluI: [46, 354, 508, 565]	NN_0000004848	Firmicutes	Bacilli	Bacillales	Bacillaceae	Bacillus	Bacillus cereus	BAG6O 2
46	48	AluI: [46, 354, 508, 517, 565]	NN_0000004852	Firmicutes	Bacilli	Bacillales	Bacillaceae	Bacillus	Bacillus cereus	HuB1 1
46	48	AluI: [46, 50, 162, 194, 220, 428]	NN_0000005006	Firmicutes	Bacilli	Bacillales	Bacillaceae	Bacillus	Bacillus stratosphericus	LAMA 585
46	48	AluI: [46, 354, 508, 565]	NN_0000005289	Firmicutes	Bacilli	Bacillales	Bacillaceae	Bacillus	Bacillus cereus	Schrouff
46	48	AluI: [46, 354, 508, 565]	NN_0000005290	Firmicutes	Bacilli	Bacillales	Bacillaceae	Bacillus	Bacillus cereus	HuA2 9
46	48	AluI: [46, 354, 508, 565]	NN_0000005291	Firmicutes	Bacilli	Bacillales	Bacillaceae	Bacillus	Bacillus cereus	HuA3 9
46	48	AluI: [46, 354, 508, 517, 565]	NN_0000005292	Firmicutes	Bacilli	Bacillales	Bacillaceae	Bacillus	Bacillus cereus	BAG1X1 1
46	48	AluI: [46, 354, 508, 565]	NN_0000005299	Firmicutes	Bacilli	Bacillales	Bacillaceae	Bacillus	Bacillus cereus	VD021
46	48	AluI: [46, 354, 508, 517, 565]	NN_0000005305	Firmicutes	Bacilli	Bacillales	Bacillaceae	Bacillus	Bacillus cereus	BAG2O 3
46	48	AluI: [46, 354, 508, 517, 565]	NN_0000005317	Firmicutes	Bacilli	Bacillales	Bacillaceae	Bacillus	Bacillus cereus	BAG5X12 1
46	48	AluI: [46, 354, 508, 517, 565]	NN_0000005392	Firmicutes	Bacilli	Bacillales	Bacillaceae	Bacillus	Bacillus cereus	BAG1O 3
46	48	AluI: [46, 61, 106, 202, 301, 409, 613]	NN_0000005538	Firmicutes	Clostridia	Clostridiales	Peptostreptococcaceae	Clostridioides	Clostridioides difficile	DA00165
46	48	AluI: [46, 156]	NN_0000005679	Proteobacteria	Epsilonproteobacteria	Campylobacterales	Campylobacteraceae	Campylobacter	Campylobacter concisus	UNSW2
46	48	AluI: [46, 136, 235, 409, 607]	NN_0000005681	Firmicutes	Bacilli	Lactobacillales	Lactobacillaceae	Lactobacillus	Lactobacillus jensenii	MD IIE 70(2)
46	48	AluI: [46, 354, 508, 517, 565]	NN_0000005810	Firmicutes	Bacilli	Bacillales	Bacillaceae	Bacillus	Bacillus thuringiensis	serovar aizawai Leapi01
46	48	AluI: [46, 354, 508, 517, 565]	NN_0000005811	Firmicutes	Bacilli	Bacillales	Bacillaceae	Bacillus	Bacillus thuringiensis	serovar aizawai Hu4 2
46	48	AluI: [46, 214, 232, 448, 491, 514]	NN_0000005814	Firmicutes	Clostridia	Clostridiales	Peptostreptococcaceae	Intestinibacter	Intestinibacter bartlettii	DORA 8 9
46	48	AluI: [46, 354, 508, 565]	NN_0000005835	Firmicutes	Bacilli	Bacillales	Bacillaceae	Bacillus	Bacillus mycoides	FSL H7 687
46	48	AluI: [46, 354, 508, 517]	NN_0000005837	Firmicutes	Bacilli	Bacillales	Bacillaceae	Bacillus	Bacillus cereus	FSL R5-860
46	48	AluI: [46]	NN_0000005887	Firmicutes	Bacilli	Bacillales	Bacillaceae	Lysinibacillus	Lysinibacillus sphaericus	CBAM5
46	48	AluI: [46, 354, 508, 565]	NN_0000005903	Firmicutes	Bacilli	Bacillales	Bacillaceae	Bacillus	Bacillus thuringiensis	serovar israelensis
46	48	AluI: [46, 354, 508, 565]	NN_0000006154	Firmicutes	Bacilli	Bacillales	Bacillaceae	Bacillus	Bacillus mycoides	NBRC 101238 DSM 11821
46	48	AluI: [46, 301]	NN_0000006184	Firmicutes	Bacilli	Lactobacillales	Leuconostocaceae	Fructobacillus	Fructobacillus ficulneus	None
46	48	AluI: [46, 85, 604]	NN_0000006332	Firmicutes	Bacilli	Bacillales	Bacillaceae	Lysinibacillus	Lysinibacillus sphaericus	1987-812
46	48	AluI: [46, 354, 508, 517, 565]	NN_0000006354	Firmicutes	Bacilli	Bacillales	Bacillaceae	Bacillus	Bacillus anthracis	Carbosap
46	48	AluI: [46, 354, 508, 517, 565]	NN_0000006372	Firmicutes	Bacilli	Bacillales	Bacillaceae	Bacillus	Bacillus anthracis	Smith 1013 DJ42
46	48	AluI: [46, 354, 508, 517, 565]	NN_0000006374	Firmicutes	Bacilli	Bacillales	Bacillaceae	Bacillus	Bacillus cereus	F1-15 DJ87
46	48	AluI: [46, 354, 508, 517, 565]	NN_0000006377	Firmicutes	Bacilli	Bacillales	Bacillaceae	Bacillus	Bacillus cereus	ATCC 10876
46	48	AluI: [46, 354, 508, 517, 565]	NN_0000006380	Firmicutes	Bacilli	Bacillales	Bacillaceae	Bacillus	Bacillus cereus	ATCC 4342
46	48	AluI: [46, 217, 235, 484]	NN_0000006495	Firmicutes	Bacilli	Bacillales	Bacillaceae	Bacillus	Bacillus megaterium	NBRC 15308 ATCC 14581
46	48	AluI: [46, 85, 235, 604]	NN_0000006597	Firmicutes	Bacilli	Bacillales	Bacillaceae	Lysinibacillus	Lysinibacillus sp.	A1
46	48	AluI: [46, 354, 508, 517, 565]	NN_0000006649	Firmicutes	Bacilli	Bacillales	Bacillaceae	Bacillus	Bacillus sp.	L 1B0 5
46	48	AluI: [46, 414, 604]	NN_0000006657	Firmicutes	Bacilli	Lactobacillales	Leuconostocaceae	Weissella	Weissella cibaria	MG1
46	48	AluI: [46, 354, 508, 517, 565]	NN_0000006661	Firmicutes	Bacilli	Bacillales	Bacillaceae	Bacillus	Bacillus thuringiensis	Sbt003
46	48	AluI: [46, 354, 508, 565]	NN_0000006662	Firmicutes	Bacilli	Bacillales	Bacillaceae	Bacillus	Bacillus mycoides	B38V
46	48	AluI: [46, 354, 508, 517, 565]	NN_0000006666	Firmicutes	Bacilli	Bacillales	Bacillaceae	Bacillus	Bacillus cereus	MIT0214
46	48	AluI: [46, 61, 106, 202, 301, 409, 613]	NN_0000006674	Firmicutes	Clostridia	Clostridiales	Peptostreptococcaceae	Clostridioides	Clostridioides difficile	ZJCDC-S82
46	48	AluI: [46, 235, 270]	NN_0000006702	Firmicutes	Bacilli	Lactobacillales	Lactobacillaceae	Lactobacillus	Lactobacillus mellis	Hon2
46	48	AluI: [46, 88, 119, 181, 274, 587]	NN_0000006719	Firmicutes	Clostridia	Thermoanaerobacterales	Thermoanaerobacteraceae	Caldanaerobacter	Caldanaerobacter subterraneus	subsp. pacificus DSM 12653
46	48	AluI: [46, 354, 508, 517, 565]	NN_0000006721	Firmicutes	Bacilli	Bacillales	Bacillaceae	Bacillus	Bacillus sp.	UMTAT18
46	48	AluI: [46, 354, 508, 517, 565]	NN_0000006753	Firmicutes	Bacilli	Bacillales	Bacillaceae	Bacillus	Bacillus cereus	B4080
46	48	AluI: [46, 354, 508, 517, 565]	NN_0000006754	Firmicutes	Bacilli	Bacillales	Bacillaceae	Bacillus	Bacillus cereus	B4077
46	48	AluI: [46, 354, 508, 517, 565]	NN_0000006856	Firmicutes	Bacilli	Bacillales	Bacillaceae	Bacillus	Bacillus anthracis	RIT375
46	48	AluI: [46, 50, 162, 194, 220, 428]	NN_0000006857	Firmicutes	Bacilli	Bacillales	Bacillaceae	Bacillus	Bacillus altitudinis	RIT380
46	48	AluI: [46, 50, 162, 194, 220, 428]	NN_0000006864	Firmicutes	Bacilli	Bacillales	Bacillaceae	Bacillus	Bacillus stratosphericus	LK18
46	48	AluI: [46, 354, 508, 565]	NN_0000006875	Firmicutes	Bacilli	Bacillales	Bacillaceae	Bacillus	Bacillus sp.	LK2
46	48	AluI: [46, 484]	NN_0000006877	Firmicutes	Bacilli	Bacillales	Bacillaceae	Bacillus	Bacillus aryabhattai	LK20
46	48	AluI: [46, 354, 508, 517, 565]	NN_0000006889	Firmicutes	Bacilli	Bacillales	Bacillaceae	Bacillus	Bacillus cereus	7/27/S 41
46	48	AluI: [46, 354, 508, 517, 565]	NN_0000006890	Firmicutes	Bacilli	Bacillales	Bacillaceae	Bacillus	Bacillus wiedmannii	14294-3 (M6)
46	48	AluI: [46, 354, 508, 517, 565]	NN_0000006892	Firmicutes	Bacilli	Bacillales	Bacillaceae	Bacillus	Bacillus cereus	F3175-03
46	48	AluI: [46, 354, 508, 517]	NN_0000006894	Firmicutes	Bacilli	Bacillales	Bacillaceae	Bacillus	Bacillus cereus	INRA C3 156
46	48	AluI: [46, 354, 508, 517]	NN_0000006895	Firmicutes	Bacilli	Bacillales	Bacillaceae	Bacillus	Bacillus cereus	F4430-73
46	48	AluI: [46, 354, 508, 517, 565]	NN_0000006896	Firmicutes	Bacilli	Bacillales	Bacillaceae	Bacillus	Bacillus toyonensis	IP5832 186
46	48	AluI: [46, 354, 508, 517, 565]	NN_0000006904	Firmicutes	Bacilli	Bacillales	Bacillaceae	Bacillus	Bacillus wiedmannii	RIMV BC 126 180
46	48	AluI: [46, 354, 508, 517, 565]	NN_0000006905	Firmicutes	Bacilli	Bacillales	Bacillaceae	Bacillus	Bacillus cereus	RIVM BC 964 1217
46	48	AluI: [46, 354, 508, 517, 565]	NN_0000006911	Firmicutes	Bacilli	Bacillales	Bacillaceae	Bacillus	Bacillus cereus	F3162-04
46	48	AluI: [46, 88, 199, 298, 433, 439]	NN_0000006935	Firmicutes	Clostridia	Clostridiales	Clostridiaceae	Clostridium	Clostridium sp.	1 1 41A1FAA
46	48	AluI: [46, 354, 508, 517, 565]	NN_0000006961	Firmicutes	Bacilli	Bacillales	Bacillaceae	Bacillus	Bacillus thuringiensis	ZBG4
46	48	AluI: [46, 217, 484, 604]	NN_0000007008	Firmicutes	Bacilli	Bacillales	Bacillaceae	Bacillus	Bacillus sp.	FJAT 21351
46	48	AluI: [46, 136, 214, 232, 491, 514, 529]	NN_0000007045	Firmicutes	Clostridia	Clostridiales	Peptostreptococcaceae	Clostridioides	Clostridioides difficile	CD10-165 KW95
46	48	AluI: [46, 136, 214, 232, 491, 514, 529]	NN_0000007046	Firmicutes	Clostridia	Clostridiales	Peptostreptococcaceae	Clostridioides	Clostridioides difficile	SA10-050 KW94
46	48	AluI: [46, 61, 202, 249, 289, 355, 463, 475, 598]	NN_0000007112	Firmicutes	Clostridia	Clostridiales	Clostridiaceae	Clostridium	Clostridium perfringens	CP4
46	48	AluI: [46, 50, 162, 194, 220, 428]	NN_0000007172	Firmicutes	Bacilli	Bacillales	Bacillaceae	Bacillus	Bacillus sp.	Leaf49
46	48	AluI: [46, 217, 235, 484]	NN_0000007203	Firmicutes	Bacilli	Bacillales	Bacillaceae	Bacillus	Bacillus sp.	Soil531
46	48	AluI: [46, 235, 307, 328, 436]	NN_0000007216	Firmicutes	Bacilli	Lactobacillales	Lactobacillaceae	Lactobacillus	Lactobacillus crustorum	JCM 15951
46	48	AluI: [46, 85]	NN_0000007220	Firmicutes	Bacilli	Lactobacillales	Lactobacillaceae	Lactobacillus	Lactobacillus paralimentarius	DSM 13961 JCM 10707
46	48	AluI: [46, 133, 604]	NN_0000007224	Firmicutes	Bacilli	Lactobacillales	Lactobacillaceae	Lactobacillus	Lactobacillus farciminis	KCTC 3681 DSM 20184
46	48	AluI: [46, 61, 235, 328, 604]	NN_0000007263	Firmicutes	Bacilli	Lactobacillales	Lactobacillaceae	Lactobacillus	Lactobacillus versmoldensis	DSM 14857 KCTC 3814
46	48	AluI: [46, 232, 532]	NN_0000007347	Firmicutes	Bacilli	Lactobacillales	Leuconostocaceae	Weissella	Weissella kandleri	DSM 20593
46	48	AluI: [46, 354, 508, 517, 565]	NN_0000007454	Firmicutes	Bacilli	Bacillales	Bacillaceae	Bacillus	Bacillus sp.	G3(2015)
46	48	AluI: [46, 119, 181, 274, 587]	NN_0000007465	Firmicutes	Clostridia	Thermoanaerobacterales	Thermoanaerobacteraceae	Caldanaerobacter	Caldanaerobacter subterraneus	None
46	48	AluI: [46, 354, 508, 517, 565]	NN_0000007511	Firmicutes	Bacilli	Bacillales	Bacillaceae	Bacillus	Bacillus cereus	PE8-121b
46	48	AluI: [46, 354, 508, 517, 565]	NN_0000007561	Firmicutes	Bacilli	Bacillales	Bacillaceae	Bacillus	Bacillus sp.	JH7
46	48	AluI: [46, 63, 85, 214, 453, 547]	NN_0000007562	Firmicutes	Clostridia	Clostridiales	Peptostreptococcaceae	Peptostreptococcus	Peptostreptococcus anaerobius	MJR8628A
46	48	AluI: [46, 354, 508, 517, 565]	NN_0000007566	Firmicutes	Bacilli	Bacillales	Bacillaceae	Bacillus	Bacillus cereus	MB.1
46	48	AluI: [46, 354, 508, 517, 565]	NN_0000007571	Firmicutes	Bacilli	Bacillales	Bacillaceae	Bacillus	Bacillus cereus	MB.18
46	48	AluI: [46, 354, 508, 517, 565]	NN_0000007583	Firmicutes	Bacilli	Bacillales	Bacillaceae	Bacillus	Bacillus thuringiensis	KB1
46	48	AluI: [46, 354, 508, 517, 565]	NN_0000007607	Firmicutes	Bacilli	Bacillales	Bacillaceae	Bacillus	Bacillus cereus	FSL K6-0043
46	48	AluI: [46, 354, 508, 517, 565]	NN_0000007608	Firmicutes	Bacilli	Bacillales	Bacillaceae	Bacillus	Bacillus cereus	FSL W8-0523
46	48	AluI: [46, 354, 508, 517, 565]	NN_0000007611	Firmicutes	Bacilli	Bacillales	Bacillaceae	Bacillus	Bacillus cereus	FSL W8-0003
46	48	AluI: [46, 354, 469, 478, 526]	NN_0000007614	Firmicutes	Bacilli	Bacillales	Bacillaceae	Bacillus	Bacillus cereus	FSL K6-0067
46	48	AluI: [46, 354, 508, 517, 565]	NN_0000007619	Firmicutes	Bacilli	Bacillales	Bacillaceae	Bacillus	Bacillus cereus	FSL W8-0640
46	48	AluI: [46, 354, 508, 565]	NN_0000007620	Firmicutes	Bacilli	Bacillales	Bacillaceae	Bacillus	Bacillus cereus	FSL K6-0040
46	48	AluI: [46, 354, 490, 508, 517, 565]	NN_0000007622	Firmicutes	Bacilli	Bacillales	Bacillaceae	Bacillus	Bacillus cereus	FSL M8-0117
46	48	AluI: [46, 354, 508, 517, 565]	NN_0000007624	Firmicutes	Bacilli	Bacillales	Bacillaceae	Bacillus	Bacillus wiedmannii	FSL K6-0069
46	48	AluI: [46, 354, 508, 517, 565]	NN_0000007628	Firmicutes	Bacilli	Bacillales	Bacillaceae	Bacillus	Bacillus cereus	FSL W8-0767
46	48	AluI: [46, 406, 517]	NN_0000007648	Firmicutes	Bacilli	Bacillales	Staphylococcaceae	Staphylococcus	Staphylococcus saprophyticus	CNV2
46	48	AluI: [46, 354, 508, 517, 565]	NN_0000007684	Firmicutes	Bacilli	Bacillales	Bacillaceae	Bacillus	Bacillus cereus	B4079
46	48	AluI: [46, 354, 508, 517, 565]	NN_0000007699	Firmicutes	Bacilli	Bacillales	Bacillaceae	Bacillus	Bacillus cereus	B4081
46	48	AluI: [46, 354, 508, 517, 565]	NN_0000007700	Firmicutes	Bacilli	Bacillales	Bacillaceae	Bacillus	Bacillus cereus	B4082
46	48	AluI: [46, 354, 508, 565]	NN_0000007701	Firmicutes	Bacilli	Bacillales	Bacillaceae	Bacillus	Bacillus cereus	B4083
46	48	AluI: [46, 354, 508, 517, 565]	NN_0000007705	Firmicutes	Bacilli	Bacillales	Bacillaceae	Bacillus	Bacillus cereus	B4088
46	48	AluI: [46, 354, 508, 517]	NN_0000007706	Firmicutes	Bacilli	Bacillales	Bacillaceae	Bacillus	Bacillus cereus	B4118
46	48	AluI: [46, 354, 508, 517]	NN_0000007708	Firmicutes	Bacilli	Bacillales	Bacillaceae	Bacillus	Bacillus cereus	B4155
46	48	AluI: [46, 88, 127, 181, 211, 217, 334, 382, 442, 478, 494, 544, 568, 594]	NN_0000007715	Bacteroidetes	Flavobacteriia	Flavobacteriales	Flavobacteriaceae	Myroides	Myroides marinus	L41
46	48	AluI: [46, 217, 484, 604]	NN_0000007798	Firmicutes	Bacilli	Bacillales	Bacillaceae	Bacillus	Bacillus megaterium	SF185 bases
46	48	AluI: [46, 354, 517, 565]	NN_0000007817	Firmicutes	Bacilli	Bacillales	Bacillaceae	Bacillus	Bacillus wiedmannii	FSL J3-0113
46	48	AluI: [46, 106, 136, 400, 565, 590]	NN_0000007881	Firmicutes	Clostridia	Clostridiales	Clostridiaceae	Clostridium	Clostridium saccharobutylicum	DSM 13864
46	48	AluI: [46, 61, 106, 202, 301, 409, 613]	NN_0000007917	Firmicutes	Clostridia	Clostridiales	Peptostreptococcaceae	Clostridioides	Clostridioides difficile	CD8-15
46	48	AluI: [46, 354, 508, 517]	NN_0000007923	Firmicutes	Bacilli	Bacillales	Bacillaceae	Bacillus	Bacillus cereus	AH725
46	48	AluI: [46, 61, 106, 202, 301, 409, 613]	NN_0000007963	Firmicutes	Clostridia	Clostridiales	Peptostreptococcaceae	Clostridioides	Clostridioides difficile	7.10492
46	48	AluI: [46, 354, 508, 517, 565]	NN_0000007968	Firmicutes	Bacilli	Bacillales	Bacillaceae	Bacillus	Bacillus thuringiensis	GOE3 BTGOE3
46	48	AluI: [46, 61, 106, 202, 301, 409, 613]	NN_0000008014	Firmicutes	Clostridia	Clostridiales	Clostridiaceae	Clostridium	Clostridium sp.	HMSC19D02
46	48	AluI: [46, 61, 106, 202, 301, 409, 613]	NN_0000008015	Firmicutes	Clostridia	Clostridiales	Clostridiaceae	Clostridium	Clostridium sp.	HMSC19C11
46	48	AluI: [46, 61, 106, 202, 301, 409, 613]	NN_0000008017	Firmicutes	Clostridia	Clostridiales	Clostridiaceae	Clostridium	Clostridium sp.	HMSC19C08
46	48	AluI: [46, 61, 106, 202, 301, 409, 613]	NN_0000008018	Firmicutes	Clostridia	Clostridiales	Clostridiaceae	Clostridium	Clostridium sp.	HMSC19B11
46	48	AluI: [46, 354, 508, 517, 565]	NN_0000008027	Firmicutes	Bacilli	Bacillales	Bacillaceae	Bacillus	Bacillus sp.	RZ2MS9
46	48	AluI: [46, 354, 508, 517, 565]	NN_0000008032	Firmicutes	Bacilli	Bacillales	Bacillaceae	Bacillus	Bacillus sp.	HMSC036E02
46	48	AluI: [46, 354, 508, 517, 565]	NN_0000008254	Firmicutes	Bacilli	Bacillales	Bacillaceae	Bacillus	Bacillus sp.	4048
46	48	AluI: [46, 354, 508, 517, 565]	NN_0000008256	Firmicutes	Bacilli	Bacillales	Bacillaceae	Bacillus	Bacillus sp.	L27
46	48	AluI: [46, 354, 508, 517, 565]	NN_0000008257	Firmicutes	Bacilli	Bacillales	Bacillaceae	Bacillus	Bacillus sp.	P14 1
46	48	AluI: [46, 354, 508, 517, 565]	NN_0000008259	Firmicutes	Bacilli	Bacillales	Bacillaceae	Bacillus	Bacillus anthracis	L19
46	48	AluI: [46, 354, 508, 517, 565]	NN_0000008264	Firmicutes	Bacilli	Bacillales	Bacillaceae	Bacillus	Bacillus paranthracis	Mn5
46	48	AluI: [46, 354, 508, 517, 565]	NN_0000008268	Firmicutes	Bacilli	Bacillales	Bacillaceae	Bacillus	Bacillus mobilis	0711P9-1
46	48	AluI: [46, 50, 162, 194, 220, 428]	NN_0000008273	Firmicutes	Bacilli	Bacillales	Bacillaceae	Bacillus	Bacillus altitudinis	YNP4-TSU
46	48	AluI: [46, 61, 106, 202, 301, 409, 613]	NN_0000008275	Firmicutes	Clostridia	Clostridiales	Peptostreptococcaceae	Clostridioides	Clostridioides difficile	MX213
46	48	AluI: [46, 354, 508, 517, 565]	NN_0000008281	Firmicutes	Bacilli	Bacillales	Bacillaceae	Bacillus	Bacillus cereus	NZAS03 NZAS03_mira_c10
46	48	AluI: [46, 354, 508, 517, 565]	NN_0000008286	Firmicutes	Bacilli	Bacillales	Bacillaceae	Bacillus	Bacillus toyonensis	BAC3151
46	48	AluI: [46, 354, 508, 517, 565]	NN_0000008437	Firmicutes	Bacilli	Bacillales	Bacillaceae	Bacillus	Bacillus thuringiensis	INTA Fr7-4
46	48	AluI: [46, 354, 508, 517]	NN_0000008475	Firmicutes	Bacilli	Bacillales	Bacillaceae	Bacillus	Bacillus cereus	MOD1_Bc149
46	48	AluI: [46, 354, 508, 517, 565]	NN_0000008476	Firmicutes	Bacilli	Bacillales	Bacillaceae	Bacillus	Bacillus cereus	MOD1_Bc97_MED
46	48	AluI: [46, 354, 508, 517, 565]	NN_0000008477	Firmicutes	Bacilli	Bacillales	Bacillaceae	Bacillus	Bacillus cereus	MOD1_Bc99_MED11A
46	48	AluI: [46, 354, 508, 517, 565]	NN_0000008482	Firmicutes	Bacilli	Bacillales	Bacillaceae	Bacillus	Bacillus cereus	MOD1_Bc98_MED
46	48	AluI: [46, 354, 508, 517, 565]	NN_0000008512	Firmicutes	Bacilli	Bacillales	Bacillaceae	Bacillus	Bacillus cereus	MOD1_Bc81
46	48	AluI: [46, 354, 508, 565]	NN_0000008552	Firmicutes	Bacilli	Bacillales	Bacillaceae	Bacillus	Bacillus cereus	FSL J3-0123
46	48	AluI: [46, 354, 508, 517]	NN_0000008561	Firmicutes	Bacilli	Bacillales	Bacillaceae	Bacillus	Bacillus cereus	FSL M8-0473
46	48	AluI: [46, 354, 490, 508, 517, 565]	NN_0000008590	Firmicutes	Bacilli	Bacillales	Bacillaceae	Bacillus	Bacillus cereus	MOD1_Bc20
46	48	AluI: [46, 354, 508, 517, 565]	NN_0000008591	Firmicutes	Bacilli	Bacillales	Bacillaceae	Bacillus	Bacillus cereus	MOD1_Bc90
46	48	AluI: [46, 354, 508, 517, 565]	NN_0000008594	Firmicutes	Bacilli	Bacillales	Bacillaceae	Bacillus	Bacillus cereus	MOD1_Bc71
46	48	AluI: [46, 354, 508, 517, 565]	NN_0000008595	Firmicutes	Bacilli	Bacillales	Bacillaceae	Bacillus	Bacillus cereus	MOD1_Bc83
46	48	AluI: [46, 354, 508, 517, 565]	NN_0000008596	Firmicutes	Bacilli	Bacillales	Bacillaceae	Bacillus	Bacillus cereus	MOD1_Bc73
46	48	AluI: [46, 354, 508, 517]	NN_0000008597	Firmicutes	Bacilli	Bacillales	Bacillaceae	Bacillus	Bacillus cereus	MOD1_Bc86
46	48	AluI: [46, 354, 508, 517, 565]	NN_0000008600	Firmicutes	Bacilli	Bacillales	Bacillaceae	Bacillus	Bacillus cereus	MOD1_Bc93
46	48	AluI: [46, 354, 508, 517, 565]	NN_0000008613	Firmicutes	Bacilli	Bacillales	Bacillaceae	Bacillus	Bacillus thuringiensis	DNG9
46	48	AluI: [46, 354, 508, 517, 565]	NN_0000008614	Firmicutes	Bacilli	Bacillales	Bacillaceae	Bacillus	Bacillus anthracis	F34 F34
46	48	AluI: [46, 232, 547]	NN_0000008629	Firmicutes	Bacilli	Lactobacillales	Enterococcaceae	Vagococcus	Vagococcus martis	D7T301 D7T301_1_1
46	48	AluI: [46, 50, 162, 194, 220, 428]	NN_0000008640	Firmicutes	Bacilli	Bacillales	Bacillaceae	Bacillus	Bacillus altitudinis	SORB11
46	48	AluI: [46, 354, 508, 517, 565]	NN_0000008646	Firmicutes	Bacilli	Bacillales	Bacillaceae	Bacillus	Bacillus toyonensis	VU-DES13
46	48	AluI: [46, 354, 508, 517, 565]	NN_0000008692	Firmicutes	Bacilli	Bacillales	Bacillaceae	Bacillus	Bacillus sp.	CDB3
46	48	AluI: [46, 354, 508, 517, 565]	NN_0000008826	Firmicutes	Bacilli	Bacillales	Bacillaceae	Bacillus	Bacillus toyonensis	BacAer BTH38.1
46	48	AluI: [46, 64, 406, 544]	NN_0000008834	Firmicutes	Bacilli	Lactobacillales	Leuconostocaceae	Leuconostoc	Leuconostoc citreum	DmW_111
46	48	AluI: [46]	NN_0000008837	Firmicutes	Bacilli	Lactobacillales	Leuconostocaceae	Weissella	Weissella cibaria	DmW_103
46	48	AluI: [46, 354, 508, 565]	NN_0000008840	Firmicutes	Bacilli	Bacillales	Bacillaceae	Bacillus	Bacillus mycoides	S3E15
46	48	AluI: [46, 133, 232, 436, 529, 547]	NN_0000008857	Firmicutes	Bacilli	Lactobacillales	Enterococcaceae	Enterococcus	Enterococcus sp.	6C8 DIV0013
46	48	AluI: [46, 354, 508, 517, 565]	NN_0000008869	Firmicutes	Bacilli	Bacillales	Bacillaceae	Bacillus	Bacillus thuringiensis	serovar coreanensis
46	48	AluI: [46, 354, 508, 517, 565]	NN_0000008870	Firmicutes	Bacilli	Bacillales	Bacillaceae	Bacillus	Bacillus thuringiensis	serovar toguchini
46	48	AluI: [46, 354, 508, 517, 565]	NN_0000008871	Firmicutes	Bacilli	Bacillales	Bacillaceae	Bacillus	Bacillus thuringiensis	serovar jinghongiensis
46	48	AluI: [46, 354, 508, 517, 565]	NN_0000008872	Firmicutes	Bacilli	Bacillales	Bacillaceae	Bacillus	Bacillus thuringiensis	serovar cameroun
46	48	AluI: [46, 354, 508, 517, 565]	NN_0000008874	Firmicutes	Bacilli	Bacillales	Bacillaceae	Bacillus	Bacillus thuringiensis	serovar fukuokaensis
46	48	AluI: [46, 354, 508, 517, 565]	NN_0000008875	Firmicutes	Bacilli	Bacillales	Bacillaceae	Bacillus	Bacillus thuringiensis	serovar seoulensis
46	48	AluI: [46, 354, 508, 517, 565]	NN_0000008876	Firmicutes	Bacilli	Bacillales	Bacillaceae	Bacillus	Bacillus thuringiensis	serovar monterrey
46	48	AluI: [46, 354, 508, 517, 565]	NN_0000008881	Firmicutes	Bacilli	Bacillales	Bacillaceae	Bacillus	Bacillus thuringiensis	serovar andalousiensis
46	48	AluI: [46, 354, 508, 517, 565]	NN_0000008889	Firmicutes	Bacilli	Bacillales	Bacillaceae	Bacillus	Bacillus thuringiensis	serovar londrina
46	48	AluI: [46, 354, 490, 508, 517, 565]	NN_0000008890	Firmicutes	Bacilli	Bacillales	Bacillaceae	Bacillus	Bacillus thuringiensis	serovar chanpaisis
46	48	AluI: [46, 354, 508, 517, 565]	NN_0000008891	Firmicutes	Bacilli	Bacillales	Bacillaceae	Bacillus	Bacillus thuringiensis	serovar wratislaviensis
46	48	AluI: [46, 354, 508, 517, 565]	NN_0000008892	Firmicutes	Bacilli	Bacillales	Bacillaceae	Bacillus	Bacillus thuringiensis	serovar muju
46	48	AluI: [46, 354, 508, 517, 565]	NN_0000008895	Firmicutes	Bacilli	Bacillales	Bacillaceae	Bacillus	Bacillus thuringiensis	serovar kim
46	48	AluI: [46, 354, 508, 517]	NN_0000008896	Firmicutes	Bacilli	Bacillales	Bacillaceae	Bacillus	Bacillus thuringiensis	serovar rongseni
46	48	AluI: [46, 354, 508, 517, 565]	NN_0000008901	Firmicutes	Bacilli	Bacillales	Bacillaceae	Bacillus	Bacillus thuringiensis	serovar yosoo
46	48	AluI: [46, 354, 508, 517, 565]	NN_0000008904	Firmicutes	Bacilli	Bacillales	Bacillaceae	Bacillus	Bacillus thuringiensis	serovar vazensis
46	48	AluI: [46, 354, 508, 517]	NN_0000008908	Firmicutes	Bacilli	Bacillales	Bacillaceae	Bacillus	Bacillus thuringiensis	serovar subtoxicus
46	48	AluI: [46, 354, 508, 565]	NN_0000008913	Firmicutes	Bacilli	Bacillales	Bacillaceae	Bacillus	Bacillus thuringiensis	serovar thompsoni
46	48	AluI: [46, 354, 508, 517, 565]	NN_0000008919	Firmicutes	Bacilli	Bacillales	Bacillaceae	Bacillus	Bacillus thuringiensis	serovar kumamtoensis
46	48	AluI: [46, 354, 508, 517, 565]	NN_0000008922	Firmicutes	Bacilli	Bacillales	Bacillaceae	Bacillus	Bacillus thuringiensis	serovar ostriniae
46	48	AluI: [46, 354, 508, 517, 565]	NN_0000008925	Firmicutes	Bacilli	Bacillales	Bacillaceae	Bacillus	Bacillus thuringiensis	serovar finitimus
46	48	AluI: [46, 354, 508, 565]	NN_0000008939	Firmicutes	Bacilli	Bacillales	Bacillaceae	Bacillus	Bacillus thuringiensis	serovar leesis
46	48	AluI: [46, 354, 508, 517, 565]	NN_0000008940	Firmicutes	Bacilli	Bacillales	Bacillaceae	Bacillus	[Bacillus thuringiensis]	serovar konkukian
46	48	AluI: [46, 354, 508, 565]	NN_0000008945	Firmicutes	Bacilli	Bacillales	Bacillaceae	Bacillus	Bacillus thuringiensis	serovar palmanyolensis
46	48	AluI: [46, 354, 508, 517]	NN_0000008946	Firmicutes	Bacilli	Bacillales	Bacillaceae	Bacillus	Bacillus thuringiensis	serovar iberica
46	48	AluI: [46, 354, 508, 517, 565]	NN_0000008948	Firmicutes	Bacilli	Bacillales	Bacillaceae	Bacillus	Bacillus thuringiensis	serovar higo
46	48	AluI: [46, 354, 508, 565]	NN_0000008952	Firmicutes	Bacilli	Bacillales	Bacillaceae	Bacillus	Bacillus thuringiensis	serovar zhaodongensis
46	48	AluI: [46, 61, 202, 249, 289, 355, 463, 475, 598]	NN_0000008997	Firmicutes	Clostridia	Clostridiales	Clostridiaceae	Clostridium	Clostridium perfringens	An68
46	48	AluI: [46, 156]	NN_0000009106	Proteobacteria	Epsilonproteobacteria	Campylobacterales	Campylobacteraceae	Campylobacter	Campylobacter concisus	Lasto28.99
46	48	AluI: [46]	NN_0000009107	Proteobacteria	Epsilonproteobacteria	Campylobacterales	Campylobacteraceae	Campylobacter	Campylobacter concisus	Lasto220.96
46	48	AluI: [46, 156, 430]	NN_0000009108	Proteobacteria	Epsilonproteobacteria	Campylobacterales	Campylobacteraceae	Campylobacter	Campylobacter concisus	Lasto393.96
46	48	AluI: [46, 235, 484]	NN_0000009111	Firmicutes	Bacilli	Bacillales	Bacillaceae	Bacillus	Bacillus aryabhattai	B14
46	48	AluI: [46, 85]	NN_0000009180	Firmicutes	Bacilli	Lactobacillales	Lactobacillaceae	Lactobacillus	Lactobacillus paralimentarius	KACC 16343
46	48	AluI: [46, 354, 508, 517, 565]	NN_0000009205	Firmicutes	Bacilli	Bacillales	Bacillaceae	Bacillus	Bacillus sp.	MB353a
46	48	AluI: [46, 354, 508, 517, 565]	NN_0000009425	Firmicutes	Bacilli	Bacillales	Bacillaceae	Bacillus	Bacillus toyonensis	TYU3
46	48	AluI: [46, 61, 106, 202, 301, 409, 613]	NN_0000009461	Firmicutes	Clostridia	Clostridiales	Peptostreptococcaceae	Clostridioides	Clostridioides difficile	5486-Y/ST2 5486
46	48	AluI: [46, 61, 106, 202, 301, 409, 613]	NN_0000009468	Firmicutes	Clostridia	Clostridiales	Peptostreptococcaceae	Clostridioides	Clostridioides difficile	5496-Y/ST110 5496
46	48	AluI: [46, 61, 106, 202, 301, 409, 613]	NN_0000009473	Firmicutes	Clostridia	Clostridiales	Peptostreptococcaceae	Clostridioides	Clostridioides difficile	5504-L/ST55 LCH5504
46	48	AluI: [46, 61, 106, 202, 301, 409, 613]	NN_0000009475	Firmicutes	Clostridia	Clostridiales	Peptostreptococcaceae	Clostridioides	Clostridioides difficile	5500-DH/ST42 5500
46	48	AluI: [46, 61, 106, 202, 301, 409, 613]	NN_0000009480	Firmicutes	Clostridia	Clostridiales	Peptostreptococcaceae	Clostridioides	Clostridioides difficile	5544-AH/ST67 5544
46	48	AluI: [46, 61, 106, 202, 301, 409, 613]	NN_0000009510	Firmicutes	Clostridia	Clostridiales	Peptostreptococcaceae	Clostridioides	Clostridioides difficile	5479-NonSp/ST229 5479
46	48	AluI: [46, 61, 106, 202, 301, 409, 613]	NN_0000009547	Firmicutes	Clostridia	Clostridiales	Peptostreptococcaceae	Clostridioides	Clostridioides difficile	7481-NonSp/ST59 LCH7481
46	48	AluI: [46, 85, 604]	NN_0000009610	Firmicutes	Bacilli	Bacillales	Bacillaceae	Lysinibacillus	Lysinibacillus fusiformis	GM
46	48	AluI: [46, 460]	NN_0000009655	Firmicutes	Bacilli	Lactobacillales	Streptococcaceae	Lactococcus	Lactococcus fujiensis	JCM 16395
46	48	AluI: [46, 354, 508, 517, 565]	NN_0000009712	Firmicutes	Bacilli	Bacillales	Bacillaceae	Bacillus	Bacillus thuringiensis	AFS099506_120_A3
46	48	AluI: [46, 354, 508, 517, 565]	NN_0000009714	Firmicutes	Bacilli	Bacillales	Bacillaceae	Bacillus	Bacillus cereus	AFS099306_106_C7
46	48	AluI: [46, 354, 508, 517, 565]	NN_0000009722	Firmicutes	Bacilli	Bacillales	Bacillaceae	Bacillus	Bacillus toyonensis	AFS097554_115_G4
46	48	AluI: [46, 354, 508, 517, 565]	NN_0000009723	Firmicutes	Bacilli	Bacillales	Bacillaceae	Bacillus	Bacillus thuringiensis	AFS097488_119_H2
46	48	AluI: [46, 354, 508, 517, 565]	NN_0000009725	Firmicutes	Bacilli	Bacillales	Bacillaceae	Bacillus	Bacillus cereus	AFS097377_105_B9
46	48	AluI: [46, 354, 508, 517, 565]	NN_0000009726	Firmicutes	Bacilli	Bacillales	Bacillaceae	Bacillus	Bacillus cereus	AFS097327_106_E3
46	48	AluI: [46, 354, 508, 517, 565]	NN_0000009727	Firmicutes	Bacilli	Bacillales	Bacillaceae	Bacillus	Bacillus cereus	AFS096926_95_C1
46	48	AluI: [46, 354, 508, 517, 565]	NN_0000009728	Firmicutes	Bacilli	Bacillales	Bacillaceae	Bacillus	Bacillus anthracis	AFS096050_96_A2
46	48	AluI: [46, 354, 508, 517, 565]	NN_0000009729	Firmicutes	Bacilli	Bacillales	Bacillaceae	Bacillus	Bacillus toyonensis	AFS096303_73_D11
46	48	AluI: [46, 354, 508, 517, 565]	NN_0000009731	Firmicutes	Bacilli	Bacillales	Bacillaceae	Bacillus	Bacillus cereus	AFS095928_108_F2
46	48	AluI: [46, 354, 517, 565]	NN_0000009738	Firmicutes	Bacilli	Bacillales	Bacillaceae	Bacillus	Bacillus wiedmannii	AFS094920_68_F1
46	48	AluI: [46, 354, 508, 517, 565]	NN_0000009741	Firmicutes	Bacilli	Bacillales	Bacillaceae	Bacillus	Bacillus thuringiensis	AFS094329_108_A12
46	48	AluI: [46, 354, 508, 517, 565]	NN_0000009742	Firmicutes	Bacilli	Bacillales	Bacillaceae	Bacillus	Bacillus cereus	AFS093610_100_C2
46	48	AluI: [46, 354, 508, 517, 565]	NN_0000009747	Firmicutes	Bacilli	Bacillales	Bacillaceae	Bacillus	Bacillus cereus	AFS092789_105_F10
46	48	AluI: [46, 354, 508, 517, 565]	NN_0000009750	Firmicutes	Bacilli	Bacillales	Bacillaceae	Bacillus	Bacillus thuringiensis	AFS092108_109_F11
46	48	AluI: [46, 354, 508, 517, 565]	NN_0000009751	Firmicutes	Bacilli	Bacillales	Bacillaceae	Bacillus	Bacillus cereus	AFS091954_104_E7
46	48	AluI: [46, 217, 484, 604]	NN_0000009754	Firmicutes	Bacilli	Bacillales	Bacillaceae	Bacillus	Bacillus megaterium	AFS090509_113_G1
46	48	AluI: [46, 354, 508, 517, 565]	NN_0000009759	Firmicutes	Bacilli	Bacillales	Bacillaceae	Bacillus	Bacillus toyonensis	AFS089688_93_D4
46	48	AluI: [46, 354, 508, 517, 565]	NN_0000009764	Firmicutes	Bacilli	Bacillales	Bacillaceae	Bacillus	Bacillus cereus	AFS088784_95_G9
46	48	AluI: [46, 354, 508, 517, 565]	NN_0000009769	Firmicutes	Bacilli	Bacillales	Bacillaceae	Bacillus	Bacillus toyonensis	AFS099364_115_A4
46	48	AluI: [46, 354, 508, 517, 565]	NN_0000009771	Firmicutes	Bacilli	Bacillales	Bacillaceae	Bacillus	Bacillus cereus	AFS099102_61_H4
46	48	AluI: [46, 354, 508, 565]	NN_0000009780	Firmicutes	Bacilli	Bacillales	Bacillaceae	Bacillus	Bacillus thuringiensis	AFS097325_95_A12
46	48	AluI: [46, 354, 508, 517, 565]	NN_0000009782	Firmicutes	Bacilli	Bacillales	Bacillaceae	Bacillus	Bacillus cereus	AFS097219_106_G9
46	48	AluI: [46, 354, 508, 517, 565]	NN_0000009783	Firmicutes	Bacilli	Bacillales	Bacillaceae	Bacillus	Bacillus cereus	AFS097130_95_A10
46	48	AluI: [46, 354, 508, 517, 565]	NN_0000009784	Firmicutes	Bacilli	Bacillales	Bacillaceae	Bacillus	Bacillus toyonensis	AFS097065_120_G2
46	48	AluI: [46, 354, 508, 517, 565]	NN_0000009785	Firmicutes	Bacilli	Bacillales	Bacillaceae	Bacillus	Bacillus thuringiensis	AFS096960_120_B12
46	48	AluI: [46, 354, 508, 565]	NN_0000009786	Firmicutes	Bacilli	Bacillales	Bacillaceae	Bacillus	Bacillus cereus	AFS096845_100_B8
46	48	AluI: [46, 354, 508, 517, 565]	NN_0000009792	Firmicutes	Bacilli	Bacillales	Bacillaceae	Bacillus	Bacillus cereus	AFS096268_95_B11
46	48	AluI: [46, 354, 508, 565]	NN_0000009797	Firmicutes	Bacilli	Bacillales	Bacillaceae	Bacillus	Bacillus cereus	AFS095575_115_F5
46	48	AluI: [46, 354, 508, 565]	NN_0000009799	Firmicutes	Bacilli	Bacillales	Bacillaceae	Bacillus	Bacillus thuringiensis	AFS095482_107_G8
46	48	AluI: [46, 354, 508, 517, 565]	NN_0000009805	Firmicutes	Bacilli	Bacillales	Bacillaceae	Bacillus	Bacillus cereus	AFS094460_107_G11
46	48	AluI: [46, 354, 508, 517, 565]	NN_0000009815	Firmicutes	Bacilli	Bacillales	Bacillaceae	Bacillus	Bacillus cereus	AFS091626_109_C3
46	48	AluI: [46, 354, 508, 517, 565]	NN_0000009820	Firmicutes	Bacilli	Bacillales	Bacillaceae	Bacillus	Bacillus cereus	AFS089785_119_A9
46	48	AluI: [46, 354, 508, 517, 565]	NN_0000009828	Firmicutes	Bacilli	Bacillales	Bacillaceae	Bacillus	Bacillus thuringiensis	AFS099505_110_F4
46	48	AluI: [46, 354, 508, 517, 565]	NN_0000009833	Firmicutes	Bacilli	Bacillales	Bacillaceae	Bacillus	Bacillus cereus	AFS097474_61_F4
46	48	AluI: [46, 354, 508, 517, 565]	NN_0000009841	Firmicutes	Bacilli	Bacillales	Bacillaceae	Bacillus	Bacillus cereus	AFS093598_100_C4
46	48	AluI: [46, 354, 508, 517, 565]	NN_0000009843	Firmicutes	Bacilli	Bacillales	Bacillaceae	Bacillus	Bacillus cereus	AFS093282_107_E1
46	48	AluI: [46, 354, 508, 517, 565]	NN_0000009844	Firmicutes	Bacilli	Bacillales	Bacillaceae	Bacillus	Bacillus cereus	AFS093276_108_E5
46	48	AluI: [46, 354, 508, 517, 565]	NN_0000009849	Firmicutes	Bacilli	Bacillales	Bacillaceae	Bacillus	Bacillus cereus	AFS090431_97_D2
46	48	AluI: [46, 354, 508, 517, 565]	NN_0000009850	Firmicutes	Bacilli	Bacillales	Bacillaceae	Bacillus	Bacillus toyonensis	AFS089607_120_A2
46	48	AluI: [46, 354, 508, 517, 565]	NN_0000009852	Firmicutes	Bacilli	Bacillales	Bacillaceae	Bacillus	Bacillus wiedmannii	AFS089520_115_D3
46	48	AluI: [46, 354, 508, 517, 565]	NN_0000009853	Firmicutes	Bacilli	Bacillales	Bacillaceae	Bacillus	Bacillus toyonensis	AFS089278_108_E3
46	48	AluI: [46, 354, 508, 517, 565]	NN_0000009863	Firmicutes	Bacilli	Bacillales	Bacillaceae	Bacillus	Bacillus wiedmannii	AFS008176_101_B8
46	48	AluI: [46, 217, 484]	NN_0000009867	Firmicutes	Bacilli	Bacillales	Bacillaceae	Bacillus	Bacillus aryabhattai	AFS007213_117_A3
46	48	AluI: [46, 354, 508, 517, 565]	NN_0000009871	Firmicutes	Bacilli	Bacillales	Bacillaceae	Bacillus	Bacillus wiedmannii	AFS005864_61_A10
46	48	AluI: [46, 354, 508, 565]	NN_0000009875	Firmicutes	Bacilli	Bacillales	Bacillaceae	Bacillus	Bacillus wiedmannii	AFS004017_102_A8
46	48	AluI: [46, 354, 508, 517, 565]	NN_0000009883	Firmicutes	Bacilli	Bacillales	Bacillaceae	Bacillus	Bacillus wiedmannii	AFS002659_107_H7
46	48	AluI: [46, 354, 508, 517, 565]	NN_0000009884	Firmicutes	Bacilli	Bacillales	Bacillaceae	Bacillus	Bacillus wiedmannii	AFS002508_110_B12
46	48	AluI: [46, 354, 508, 517, 565]	NN_0000009885	Firmicutes	Bacilli	Bacillales	Bacillaceae	Bacillus	Bacillus toyonensis	AFS002053_61_H11
46	48	AluI: [46, 354, 508, 517, 565]	NN_0000009887	Firmicutes	Bacilli	Bacillales	Bacillaceae	Bacillus	Bacillus wiedmannii	AFS001911_108_D10
46	48	AluI: [46, 354, 508, 517, 565]	NN_0000009892	Firmicutes	Bacilli	Bacillales	Bacillaceae	Bacillus	Bacillus wiedmannii	AFS000938_119_C8
46	48	AluI: [46, 354, 508, 517, 565]	NN_0000009895	Firmicutes	Bacilli	Bacillales	Bacillaceae	Bacillus	Bacillus wiedmannii	AFS000414_55_D8
46	48	AluI: [46, 354, 508, 565]	NN_0000009908	Firmicutes	Bacilli	Bacillales	Bacillaceae	Bacillus	Bacillus mycoides	AFS017891_98_G9
46	48	AluI: [46, 354, 508, 517, 565]	NN_0000009920	Firmicutes	Bacilli	Bacillales	Bacillaceae	Bacillus	Bacillus wiedmannii	AFS014747_119_F6
46	48	AluI: [46, 354, 508, 565]	NN_0000009930	Firmicutes	Bacilli	Bacillales	Bacillaceae	Bacillus	Bacillus toyonensis	AFS011667_98_D10
46	48	AluI: [46, 354, 508, 565]	NN_0000009932	Firmicutes	Bacilli	Bacillales	Bacillaceae	Bacillus	Bacillus wiedmannii	AFS011216_65_E6
46	48	AluI: [46, 354, 508, 517, 565]	NN_0000009935	Firmicutes	Bacilli	Bacillales	Bacillaceae	Bacillus	Bacillus wiedmannii	AFS010157_115_H9
46	48	AluI: [46, 354, 508, 517, 565]	NN_0000009944	Firmicutes	Bacilli	Bacillales	Bacillaceae	Bacillus	Bacillus wiedmannii	AFS009197_99_B2
46	48	AluI: [46, 354, 508, 517, 565]	NN_0000009951	Firmicutes	Bacilli	Bacillales	Bacillaceae	Bacillus	Bacillus wiedmannii	AFS008930_73_G12
46	48	AluI: [46, 354, 508, 517, 565]	NN_0000009954	Firmicutes	Bacilli	Bacillales	Bacillaceae	Bacillus	Bacillus wiedmannii	AFS027918_110_D7
46	48	AluI: [46, 354, 508, 517, 565]	NN_0000009966	Firmicutes	Bacilli	Bacillales	Bacillaceae	Bacillus	Bacillus toyonensis	AFS026201_73_D9
46	48	AluI: [46, 354, 508, 517, 565]	NN_0000009971	Firmicutes	Bacilli	Bacillales	Bacillaceae	Bacillus	Bacillus toyonensis	AFS025179_55_H4
46	48	AluI: [46, 354, 508, 517, 565]	NN_0000009979	Firmicutes	Bacilli	Bacillales	Bacillaceae	Bacillus	Bacillus toyonensis	AFS023559_104_B11
46	48	AluI: [46, 354, 508, 517, 565]	NN_0000009991	Firmicutes	Bacilli	Bacillales	Bacillaceae	Bacillus	Bacillus wiedmannii	AFS021943_96_D11
46	48	AluI: [46, 354, 508, 517, 565]	NN_0000009995	Firmicutes	Bacilli	Bacillales	Bacillaceae	Bacillus	Bacillus wiedmannii	AFS020690_71_F9
46	48	AluI: [46, 354, 508, 517, 565]	NN_0000009996	Firmicutes	Bacilli	Bacillales	Bacillaceae	Bacillus	Bacillus toyonensis	AFS021349_70_B12
46	48	AluI: [46, 354, 508, 517, 565]	NN_0000009999	Firmicutes	Bacilli	Bacillales	Bacillaceae	Bacillus	Bacillus cereus	AFS007396_104_D3
46	48	AluI: [46, 354, 508, 565]	NN_0000010001	Firmicutes	Bacilli	Bacillales	Bacillaceae	Bacillus	Bacillus cereus	AFS007170_115_H10
46	48	AluI: [46, 354, 508, 517, 565]	NN_0000010004	Firmicutes	Bacilli	Bacillales	Bacillaceae	Bacillus	Bacillus cereus	AFS006766_61_E6
46	48	AluI: [46, 354, 508, 517, 565]	NN_0000010012	Firmicutes	Bacilli	Bacillales	Bacillaceae	Bacillus	Bacillus cereus	AFS005901_109_C7
46	48	AluI: [46, 354, 508, 517, 565]	NN_0000010020	Firmicutes	Bacilli	Bacillales	Bacillaceae	Bacillus	Bacillus thuringiensis	AFS005011_99_G8
46	48	AluI: [46, 354, 508, 517, 565]	NN_0000010022	Firmicutes	Bacilli	Bacillales	Bacillaceae	Bacillus	Bacillus cereus	AFS004748_110_C1
46	48	AluI: [46, 354, 508, 517, 565]	NN_0000010032	Firmicutes	Bacilli	Bacillales	Bacillaceae	Bacillus	Bacillus cereus	AFS003117_110_G2
46	48	AluI: [46, 354, 508, 517, 565]	NN_0000010035	Firmicutes	Bacilli	Bacillales	Bacillaceae	Bacillus	Bacillus cereus	AFS002848_108_F8
46	48	AluI: [46, 354, 508, 517, 565]	NN_0000010042	Firmicutes	Bacilli	Bacillales	Bacillaceae	Bacillus	Bacillus anthracis	AFS002415_95_F4
46	48	AluI: [46, 354, 508, 517, 565]	NN_0000010043	Firmicutes	Bacilli	Bacillales	Bacillaceae	Bacillus	Bacillus cereus	AFS002368_65_A3
46	48	AluI: [46, 354, 508, 517, 565]	NN_0000010047	Firmicutes	Bacilli	Bacillales	Bacillaceae	Bacillus	Bacillus thuringiensis	AFS001991_102_A3
46	48	AluI: [46, 354, 508, 517, 565]	NN_0000010049	Firmicutes	Bacilli	Bacillales	Bacillaceae	Bacillus	Bacillus cereus	AFS001977_105_C9
46	48	AluI: [46, 354, 508, 517, 565]	NN_0000010050	Firmicutes	Bacilli	Bacillales	Bacillaceae	Bacillus	Bacillus anthracis	AFS001713_107_E12
46	48	AluI: [46, 354, 508, 517, 565]	NN_0000010052	Firmicutes	Bacilli	Bacillales	Bacillaceae	Bacillus	Bacillus cereus	AFS001900_96_D4
46	48	AluI: [46, 217, 484, 604]	NN_0000010057	Firmicutes	Bacilli	Bacillales	Bacillaceae	Bacillus	Bacillus megaterium	AFS000775_60_D6
46	48	AluI: [46, 354, 508, 517, 565]	NN_0000010076	Firmicutes	Bacilli	Bacillales	Bacillaceae	Bacillus	Bacillus anthracis	AFS012870_106_D7
46	48	AluI: [46, 354, 490, 508, 517, 565]	NN_0000010077	Firmicutes	Bacilli	Bacillales	Bacillaceae	Bacillus	Bacillus cereus	AFS012518_95_B9
46	48	AluI: [46, 354, 508, 517, 565]	NN_0000010081	Firmicutes	Bacilli	Bacillales	Bacillaceae	Bacillus	Bacillus cereus	AFS010456_98_A5
46	48	AluI: [46, 354, 508, 517, 565]	NN_0000010083	Firmicutes	Bacilli	Bacillales	Bacillaceae	Bacillus	Bacillus cereus	AFS012400_99_H2
46	48	AluI: [46, 354, 508, 517, 565]	NN_0000010095	Firmicutes	Bacilli	Bacillales	Bacillaceae	Bacillus	Bacillus thuringiensis	AFS011848_109_C9
46	48	AluI: [46, 354, 508, 517, 565]	NN_0000010096	Firmicutes	Bacilli	Bacillales	Bacillaceae	Bacillus	Bacillus thuringiensis	AFS009644_82_H3
46	48	AluI: [46, 354, 508, 517, 565]	NN_0000010102	Firmicutes	Bacilli	Bacillales	Bacillaceae	Bacillus	Bacillus cereus	AFS011202_109_F7
46	48	AluI: [46, 354, 508, 517, 565]	NN_0000010120	Firmicutes	Bacilli	Bacillales	Bacillaceae	Bacillus	Bacillus cereus	AFS008260_119_F2
46	48	AluI: [46, 354, 508, 517, 565]	NN_0000010122	Firmicutes	Bacilli	Bacillales	Bacillaceae	Bacillus	Bacillus cereus	AFS007907_95_D1
46	48	AluI: [46, 354, 508, 565]	NN_0000010128	Firmicutes	Bacilli	Bacillales	Bacillaceae	Bacillus	Bacillus cereus	AFS007599_98_G4
46	48	AluI: [46, 354, 508, 517, 565]	NN_0000010131	Firmicutes	Bacilli	Bacillales	Bacillaceae	Bacillus	Bacillus anthracis	AFS028506_108_F3
46	48	AluI: [46, 354, 508, 517, 565]	NN_0000010138	Firmicutes	Bacilli	Bacillales	Bacillaceae	Bacillus	Bacillus cereus	AFS028292_106_E5
46	48	AluI: [46, 354, 508, 517, 565]	NN_0000010141	Firmicutes	Bacilli	Bacillales	Bacillaceae	Bacillus	Bacillus cereus	AFS018668_108_E4
46	48	AluI: [46, 354, 508, 517, 565]	NN_0000010142	Firmicutes	Bacilli	Bacillales	Bacillaceae	Bacillus	Bacillus cereus	AFS018601_107_A5
46	48	AluI: [46, 354, 508, 517, 565]	NN_0000010150	Firmicutes	Bacilli	Bacillales	Bacillaceae	Bacillus	Bacillus thuringiensis	AFS018179_71_E5
46	48	AluI: [46, 354, 508, 517, 565]	NN_0000010152	Firmicutes	Bacilli	Bacillales	Bacillaceae	Bacillus	Bacillus cereus	AFS018041_104_F4
46	48	AluI: [46, 354, 508, 517, 565]	NN_0000010169	Firmicutes	Bacilli	Bacillales	Bacillaceae	Bacillus	Bacillus cereus	AFS016365_119_F9
46	48	AluI: [46, 354, 508, 517, 565]	NN_0000010194	Firmicutes	Bacilli	Bacillales	Bacillaceae	Bacillus	Bacillus thuringiensis	AFS027178_110_C8
46	48	AluI: [46, 354, 508, 517, 565]	NN_0000010198	Firmicutes	Bacilli	Bacillales	Bacillaceae	Bacillus	Bacillus cereus	AFS026312_98_E9
46	48	AluI: [46, 354, 508, 517, 565]	NN_0000010205	Firmicutes	Bacilli	Bacillales	Bacillaceae	Bacillus	Bacillus cereus	AFS025490_110_C7
46	48	AluI: [46, 354, 508, 517, 565]	NN_0000010221	Firmicutes	Bacilli	Bacillales	Bacillaceae	Bacillus	Bacillus cereus	AFS023898_115_F11
46	48	AluI: [46, 354, 490, 508, 517, 565]	NN_0000010229	Firmicutes	Bacilli	Bacillales	Bacillaceae	Bacillus	Bacillus anthracis	AFS023305_108_D12
46	48	AluI: [46, 217, 484]	NN_0000010230	Firmicutes	Bacilli	Bacillales	Bacillaceae	Bacillus	Bacillus megaterium	AFS022837_53_A11
46	48	AluI: [46, 354, 508, 517, 565]	NN_0000010240	Firmicutes	Bacilli	Bacillales	Bacillaceae	Bacillus	Bacillus cereus	AFS022362_107_F4
46	48	AluI: [46, 354, 508, 517, 565]	NN_0000010243	Firmicutes	Bacilli	Bacillales	Bacillaceae	Bacillus	Bacillus cereus	AFS022238_71_D7
46	48	AluI: [46, 354, 508, 517, 565]	NN_0000010248	Firmicutes	Bacilli	Bacillales	Bacillaceae	Bacillus	Bacillus thuringiensis	AFS021634_110_H4
46	48	AluI: [46, 354, 508, 517, 565]	NN_0000010255	Firmicutes	Bacilli	Bacillales	Bacillaceae	Bacillus	Bacillus thuringiensis	AFS020602_104_G4
46	48	AluI: [46, 354, 508, 517, 565]	NN_0000010263	Firmicutes	Bacilli	Bacillales	Bacillaceae	Bacillus	Bacillus cereus	AFS028664_104_B4
46	48	AluI: [46, 354, 508, 517, 565]	NN_0000010288	Firmicutes	Bacilli	Bacillales	Bacillaceae	Bacillus	Bacillus cereus	AFS087218_107_D1
46	48	AluI: [46, 354, 508, 517, 565]	NN_0000010304	Firmicutes	Bacilli	Bacillales	Bacillaceae	Bacillus	Bacillus cereus	AFS085854_104_B8
46	48	AluI: [46, 354, 508, 517, 565]	NN_0000010320	Firmicutes	Bacilli	Bacillales	Bacillaceae	Bacillus	Bacillus cereus	AFS084412_102_A12
46	48	AluI: [46, 217, 484]	NN_0000010321	Firmicutes	Bacilli	Bacillales	Bacillaceae	Bacillus	Bacillus megaterium	AFS083949_70_F5
46	48	AluI: [46, 354, 508, 517, 565]	NN_0000010323	Firmicutes	Bacilli	Bacillales	Bacillaceae	Bacillus	Bacillus cereus	AFS083741_104_C12
46	48	AluI: [46, 508, 565]	NN_0000010326	Firmicutes	Bacilli	Bacillales	Bacillaceae	Bacillus	Bacillus cereus	AFS083043_82_A7
46	48	AluI: [46, 354, 508, 517, 565]	NN_0000010332	Firmicutes	Bacilli	Bacillales	Bacillaceae	Bacillus	Bacillus cereus	AFS082409_106_H7
46	48	AluI: [46, 354, 508, 517, 565]	NN_0000010339	Firmicutes	Bacilli	Bacillales	Bacillaceae	Bacillus	Bacillus cereus	AFS081512_109_G1
46	48	AluI: [46, 354, 508, 565]	NN_0000010342	Firmicutes	Bacilli	Bacillales	Bacillaceae	Bacillus	Bacillus cereus	AFS081508_95_H6
46	48	AluI: [46, 354, 508, 517, 565]	NN_0000010344	Firmicutes	Bacilli	Bacillales	Bacillaceae	Bacillus	Bacillus cereus	AFS081469_119_H8
46	48	AluI: [46, 354, 508, 517, 565]	NN_0000010348	Firmicutes	Bacilli	Bacillales	Bacillaceae	Bacillus	Bacillus cereus	AFS080704_108_D2
46	48	AluI: [46, 354, 508, 517]	NN_0000010359	Firmicutes	Bacilli	Bacillales	Bacillaceae	Bacillus	Bacillus thuringiensis	AFS079576_106_E7
46	48	AluI: [46, 354, 508, 565]	NN_0000010366	Firmicutes	Bacilli	Bacillales	Bacillaceae	Bacillus	Bacillus cereus	AFS079194_95_E1
46	48	AluI: [46, 354, 508, 517, 565]	NN_0000010383	Firmicutes	Bacilli	Bacillales	Bacillaceae	Bacillus	Bacillus thuringiensis	AFS076597_108_D7
46	48	AluI: [46, 354, 508, 517, 565]	NN_0000010384	Firmicutes	Bacilli	Bacillales	Bacillaceae	Bacillus	Bacillus cereus	AFS076352_107_D3
46	48	AluI: [46, 428]	NN_0000010404	Firmicutes	Bacilli	Bacillales	Bacillaceae	Bacillus	Bacillus cereus	AFS074395_100_A3
46	48	AluI: [46, 354, 508, 517]	NN_0000010433	Firmicutes	Bacilli	Bacillales	Bacillaceae	Bacillus	Bacillus cereus	AFS070662_106_H1
46	48	AluI: [46, 217, 484]	NN_0000010438	Firmicutes	Bacilli	Bacillales	Bacillaceae	Bacillus	Bacillus megaterium	AFS069568_117_E1
46	48	AluI: [46, 354, 508, 517, 565]	NN_0000010439	Firmicutes	Bacilli	Bacillales	Bacillaceae	Bacillus	Bacillus cereus	AFS069564_58_H8
46	48	AluI: [46, 354, 508, 517, 565]	NN_0000010454	Firmicutes	Bacilli	Bacillales	Bacillaceae	Bacillus	Bacillus cereus	AFS067935_95_H8
46	48	AluI: [46, 354, 508, 517, 565]	NN_0000010455	Firmicutes	Bacilli	Bacillales	Bacillaceae	Bacillus	Bacillus cereus	AFS067297_95_B6
46	48	AluI: [46, 428]	NN_0000010458	Firmicutes	Bacilli	Bacillales	Bacillaceae	Bacillus	Bacillus cereus	AFS067272_84_A5
46	48	AluI: [46, 354, 508, 517, 565]	NN_0000010460	Firmicutes	Bacilli	Bacillales	Bacillaceae	Bacillus	Bacillus cereus	AFS066968_120_E9
46	48	AluI: [46, 354, 508, 517, 565]	NN_0000010477	Firmicutes	Bacilli	Bacillales	Bacillaceae	Bacillus	Bacillus thuringiensis	AFS065707_104_B12
46	48	AluI: [46, 354, 508, 517, 565]	NN_0000010482	Firmicutes	Bacilli	Bacillales	Bacillaceae	Bacillus	Bacillus thuringiensis	AFS065400_104_A2
46	48	AluI: [46, 354, 508, 517, 565]	NN_0000010495	Firmicutes	Bacilli	Bacillales	Bacillaceae	Bacillus	Bacillus cereus	AFS063234_106_E10
46	48	AluI: [46, 354, 508, 517, 565]	NN_0000010506	Firmicutes	Bacilli	Bacillales	Bacillaceae	Bacillus	Bacillus cereus	AFS061148_95_B8
46	48	AluI: [46, 354, 508, 565]	NN_0000010514	Firmicutes	Bacilli	Bacillales	Bacillaceae	Bacillus	Bacillus cereus	AFS060154_102_F5
46	48	AluI: [46, 354, 508, 517, 565]	NN_0000010518	Firmicutes	Bacilli	Bacillales	Bacillaceae	Bacillus	Bacillus cereus	AFS058833_108_B5
46	48	AluI: [46, 354, 508, 517, 565]	NN_0000010521	Firmicutes	Bacilli	Bacillales	Bacillaceae	Bacillus	Bacillus anthracis	AFS058633_105_E8
46	48	AluI: [46, 354, 508, 517, 565]	NN_0000010535	Firmicutes	Bacilli	Bacillales	Bacillaceae	Bacillus	Bacillus sp.	AFS075960
46	48	AluI: [46, 354, 508, 517, 565]	NN_0000010538	Firmicutes	Bacilli	Bacillales	Bacillaceae	Bacillus	Bacillus sp.	AFS059628
46	48	AluI: [46, 354, 508, 517, 565]	NN_0000010550	Firmicutes	Bacilli	Bacillales	Bacillaceae	Bacillus	Bacillus cereus	AFS085114_95_A7
46	48	AluI: [46, 354, 508, 565]	NN_0000010554	Firmicutes	Bacilli	Bacillales	Bacillaceae	Bacillus	Bacillus mycoides	AFS084669_98_H9
46	48	AluI: [46, 354, 508, 517, 565]	NN_0000010560	Firmicutes	Bacilli	Bacillales	Bacillaceae	Bacillus	Bacillus toyonensis	AFS082731_99_E8
46	48	AluI: [46, 354, 508, 517, 565]	NN_0000010568	Firmicutes	Bacilli	Bacillales	Bacillaceae	Bacillus	Bacillus toyonensis	AFS081174_109_C10
46	48	AluI: [46, 354, 508, 517, 565]	NN_0000010572	Firmicutes	Bacilli	Bacillales	Bacillaceae	Bacillus	Bacillus wiedmannii	AFS080777_73_C7
46	48	AluI: [46, 354, 508, 517, 565]	NN_0000010577	Firmicutes	Bacilli	Bacillales	Bacillaceae	Bacillus	Bacillus wiedmannii	AFS080060_120_G5
46	48	AluI: [46, 354, 508, 517, 565]	NN_0000010588	Firmicutes	Bacilli	Bacillales	Bacillaceae	Bacillus	Bacillus wiedmannii	AFS077478_73_C11
46	48	AluI: [46, 354, 508, 517, 565]	NN_0000010589	Firmicutes	Bacilli	Bacillales	Bacillaceae	Bacillus	Bacillus wiedmannii	AFS077115_98_C9
46	48	AluI: [46, 217, 484]	NN_0000010593	Firmicutes	Bacilli	Bacillales	Bacillaceae	Bacillus	Bacillus aryabhattai	AFS075785_113_B12
46	48	AluI: [46, 354, 508, 517, 565]	NN_0000010594	Firmicutes	Bacilli	Bacillales	Bacillaceae	Bacillus	Bacillus thuringiensis	AFS075487_105_G5
46	48	AluI: [46, 354, 508, 517, 565]	NN_0000010607	Firmicutes	Bacilli	Bacillales	Bacillaceae	Bacillus	Bacillus toyonensis	AFS073955_71_B1
46	48	AluI: [46, 354, 508, 517, 565]	NN_0000010632	Firmicutes	Bacilli	Bacillales	Bacillaceae	Bacillus	Bacillus toyonensis	AFS068780_107_D7
46	48	AluI: [46, 354, 508, 517, 565]	NN_0000010635	Firmicutes	Bacilli	Bacillales	Bacillaceae	Bacillus	Bacillus toyonensis	AFS068057_115_C8
46	48	AluI: [46, 354, 508, 517, 565]	NN_0000010641	Firmicutes	Bacilli	Bacillales	Bacillaceae	Bacillus	Bacillus wiedmannii	AFS066156_106_B1
46	48	AluI: [46, 50, 162, 194, 220, 428]	NN_0000010649	Firmicutes	Bacilli	Bacillales	Bacillaceae	Bacillus	Bacillus altitudinis	AFS065009_101_E1
46	48	AluI: [46, 354, 508, 517, 565]	NN_0000010653	Firmicutes	Bacilli	Bacillales	Bacillaceae	Bacillus	Bacillus wiedmannii	AFS064159_73_E4
46	48	AluI: [46, 354, 508, 517, 565]	NN_0000010662	Firmicutes	Bacilli	Bacillales	Bacillaceae	Bacillus	Bacillus toyonensis	AFS062328_73_H11
46	48	AluI: [46, 217, 484, 604]	NN_0000010698	Firmicutes	Bacilli	Bacillales	Bacillaceae	Bacillus	Bacillus megaterium	AFS058060_70_F6
46	48	AluI: [46, 354, 508, 517, 565]	NN_0000010702	Firmicutes	Bacilli	Bacillales	Bacillaceae	Bacillus	Bacillus thuringiensis	AFS057784_115_E3
46	48	AluI: [46, 354, 508, 517, 565]	NN_0000010706	Firmicutes	Bacilli	Bacillales	Bacillaceae	Bacillus	Bacillus cereus	AFS057502_106_F8
46	48	AluI: [46, 354, 508, 517, 565]	NN_0000010709	Firmicutes	Bacilli	Bacillales	Bacillaceae	Bacillus	Bacillus anthracis	AFS057383_105_A1
46	48	AluI: [46, 354, 508, 517, 565]	NN_0000010726	Firmicutes	Bacilli	Bacillales	Bacillaceae	Bacillus	Bacillus cereus	AFS055677_98_A11
46	48	AluI: [46, 354, 508, 565]	NN_0000010754	Firmicutes	Bacilli	Bacillales	Bacillaceae	Bacillus	Bacillus cereus	AFS053130_93_A4
46	48	AluI: [46, 354, 508, 517, 565]	NN_0000010763	Firmicutes	Bacilli	Bacillales	Bacillaceae	Bacillus	Bacillus cereus	AFS052400_115_E9
46	48	AluI: [46, 354, 508, 517, 565]	NN_0000010777	Firmicutes	Bacilli	Bacillales	Bacillaceae	Bacillus	Bacillus cereus	AFS050027_99_F3
46	48	AluI: [46, 354, 508, 517, 565]	NN_0000010831	Firmicutes	Bacilli	Bacillales	Bacillaceae	Bacillus	Bacillus thuringiensis	AFS043555_98_A7
46	48	AluI: [46, 354, 508, 517, 565]	NN_0000010835	Firmicutes	Bacilli	Bacillales	Bacillaceae	Bacillus	Bacillus cereus	AFS043413_107_C5
46	48	AluI: [46, 354, 508, 517, 565]	NN_0000010836	Firmicutes	Bacilli	Bacillales	Bacillaceae	Bacillus	Bacillus cereus	AFS043359_108_G7
46	48	AluI: [46, 217, 484, 604]	NN_0000010838	Firmicutes	Bacilli	Bacillales	Bacillaceae	Bacillus	Bacillus megaterium	AFS043082_66_H11
46	48	AluI: [46, 354, 508, 517, 565]	NN_0000010847	Firmicutes	Bacilli	Bacillales	Bacillaceae	Bacillus	Bacillus cereus	AFS042177_108_E1
46	48	AluI: [46, 354, 508, 517, 565]	NN_0000010853	Firmicutes	Bacilli	Bacillales	Bacillaceae	Bacillus	Bacillus cereus	AFS041711_105_E2
46	48	AluI: [46, 354, 508, 517, 565]	NN_0000010861	Firmicutes	Bacilli	Bacillales	Bacillaceae	Bacillus	Bacillus cereus	AFS041003_64_F12
46	48	AluI: [46, 354, 508, 517, 565]	NN_0000010871	Firmicutes	Bacilli	Bacillales	Bacillaceae	Bacillus	Bacillus cereus	AFS040627_71_E2
46	48	AluI: [46, 354, 508, 517, 565]	NN_0000010874	Firmicutes	Bacilli	Bacillales	Bacillaceae	Bacillus	Bacillus cereus	AFS040108_101_H10
46	48	AluI: [46, 354, 508, 517, 565]	NN_0000010883	Firmicutes	Bacilli	Bacillales	Bacillaceae	Bacillus	Bacillus cereus	AFS039717_95_A11
46	48	AluI: [46, 354, 508, 517, 565]	NN_0000010889	Firmicutes	Bacilli	Bacillales	Bacillaceae	Bacillus	Bacillus cereus	AFS039146_108_D9
46	48	AluI: [46, 354, 508, 517, 565]	NN_0000010902	Firmicutes	Bacilli	Bacillales	Bacillaceae	Bacillus	Bacillus cereus	AFS034791_71_H9
46	48	AluI: [46, 100, 206, 490, 598]	NN_0000010911	Firmicutes	Bacilli	Bacillales	Bacillaceae	Bacillus	Bacillus sp.	AFS037270
46	48	AluI: [46, 354, 508, 517, 565]	NN_0000010921	Firmicutes	Bacilli	Bacillales	Bacillaceae	Bacillus	Bacillus cereus	AFS033741_105_A10
46	48	AluI: [46, 354, 508, 517, 565]	NN_0000010931	Firmicutes	Bacilli	Bacillales	Bacillaceae	Bacillus	Bacillus cereus	AFS033081_106_G5
46	48	AluI: [46, 217, 484]	NN_0000010957	Firmicutes	Bacilli	Bacillales	Bacillaceae	Bacillus	Bacillus megaterium	AFS030940_113_D12
46	48	AluI: [46, 354, 508, 517, 565]	NN_0000010963	Firmicutes	Bacilli	Bacillales	Bacillaceae	Bacillus	Bacillus cereus	AFS030229_108_D11
46	48	AluI: [46, 354, 508, 517, 565]	NN_0000010973	Firmicutes	Bacilli	Bacillales	Bacillaceae	Bacillus	Bacillus anthracis	AFS029941_96_F1
46	48	AluI: [46, 354, 508, 517, 565]	NN_0000010974	Firmicutes	Bacilli	Bacillales	Bacillaceae	Bacillus	Bacillus cereus	AFS029810_120_C11
46	48	AluI: [46, 354, 508, 517, 565]	NN_0000011000	Firmicutes	Bacilli	Bacillales	Bacillaceae	Bacillus	Bacillus toyonensis	AFS055090_98_F9
46	48	AluI: [46, 354, 508, 517, 565]	NN_0000011009	Firmicutes	Bacilli	Bacillales	Bacillaceae	Bacillus	Bacillus wiedmannii	AFS053345_110_E6
46	48	AluI: [46, 354, 508, 517, 565]	NN_0000011033	Firmicutes	Bacilli	Bacillales	Bacillaceae	Bacillus	Bacillus wiedmannii	AFS048126_120_B8
46	48	AluI: [46, 354, 508, 517, 565]	NN_0000011047	Firmicutes	Bacilli	Bacillales	Bacillaceae	Bacillus	Bacillus wiedmannii	AFS044295_120_F7
46	48	AluI: [46, 354, 508, 517, 565]	NN_0000011070	Firmicutes	Bacilli	Bacillales	Bacillaceae	Bacillus	Bacillus wiedmannii	AFS036521_64_F6
46	48	AluI: [46, 217, 484]	NN_0000011081	Firmicutes	Bacilli	Bacillales	Bacillaceae	Bacillus	Bacillus aryabhattai	AFS033892_111_F12
46	48	AluI: [46, 354, 508, 517, 565]	NN_0000011088	Firmicutes	Bacilli	Bacillales	Bacillaceae	Bacillus	Bacillus toyonensis	AFS032918_95_G1
46	48	AluI: [46, 354, 508, 517, 565]	NN_0000011093	Firmicutes	Bacilli	Bacillales	Bacillaceae	Bacillus	Bacillus wiedmannii	AFS031137_105_B6
46	48	AluI: [46, 354, 508, 517, 565]	NN_0000011097	Firmicutes	Bacilli	Bacillales	Bacillaceae	Bacillus	Bacillus toyonensis	AFS030602_64_H12
46	48	AluI: [46, 354, 508, 517, 565]	NN_0000011100	Firmicutes	Bacilli	Bacillales	Bacillaceae	Bacillus	Bacillus cereus	AFS029792_107_G7
46	48	AluI: [46, 403]	NN_0000011180	Firmicutes	Bacilli	Bacillales	Planococcaceae	Sporosarcina	Sporosarcina sp.	P10
46	48	AluI: [46, 119]	NN_0000011185	Firmicutes	Bacilli	Bacillales	Planococcaceae	Sporosarcina	Sporosarcina sp.	P17b
46	48	AluI: [46, 205]	NN_0000011200	Firmicutes	Bacilli	Bacillales	Planococcaceae	Sporosarcina	Sporosarcina sp.	P3
46	48	AluI: [46, 354, 508, 517, 565]	NN_0000011222	Firmicutes	Bacilli	Bacillales	Bacillaceae	Bacillus	Bacillus sp.	100374
46	48	AluI: [46, 406, 604]	NN_0000011354	Firmicutes	Bacilli	Bacillales	Planococcaceae	Viridibacillus	Viridibacillus sp.	OK051
46	48	AluI: [46, 354, 508, 517]	NN_0000011420	Firmicutes	Bacilli	Bacillales	Bacillaceae	Bacillus	Bacillus sp.	SN10
46	48	AluI: [46, 61, 178, 199, 301, 457]	NN_0000011433	Ignavibacteriae	unclassified Ignavibacteriae	None	None	None	Ignavibacteriae bacterium	HGW Ignavibacteriae 4
46	48	AluI: [46, 199, 284, 299]	NN_0000011609	Proteobacteria	Gammaproteobacteria	Vibrionales	Vibrionaceae	Vibrio	Vibrio vulnificus	YJ016
46	48	AluI: [46, 199, 284, 299]	NN_0000011621	Proteobacteria	Gammaproteobacteria	Vibrionales	Vibrionaceae	Vibrio	Vibrio vulnificus	CMCP6
46	48	AluI: [46, 85, 604]	NN_0000011734	Firmicutes	Bacilli	Bacillales	Bacillaceae	Lysinibacillus	Lysinibacillus sp.	SG8
46	48	AluI: [46, 136, 214, 232, 460, 538]	NN_0000011823	Firmicutes	Clostridia	Clostridiales	Peptostreptococcaceae	Romboutsia	Romboutsia lituseburensis	DSM 797
46	48	AluI: [46, 85, 604]	NN_0000011934	Firmicutes	Bacilli	Bacillales	Bacillaceae	Lysinibacillus	Lysinibacillus sp.	TC 13
46	48	AluI: [46, 50, 162, 194, 220, 355, 428]	NN_0000012067	Firmicutes	Bacilli	Bacillales	Bacillaceae	Bacillus	Bacillus sp.	ru9509 4
46	48	AluI: [46, 61, 106, 202, 301, 409, 613]	NN_0000012122	Firmicutes	Clostridia	Clostridiales	Peptostreptococcaceae	Clostridioides	Clostridioides difficile	VRECD0123
46	48	AluI: [46, 61, 106, 202, 301, 409, 613]	NN_0000012151	Firmicutes	Clostridia	Clostridiales	Peptostreptococcaceae	Clostridioides	Clostridioides difficile	VRECD0128
46	48	AluI: [46, 61, 106, 202, 301, 409, 613]	NN_0000012193	Firmicutes	Clostridia	Clostridiales	Peptostreptococcaceae	Clostridioides	Clostridioides difficile	VRECD0055
46	48	AluI: [46, 61, 106, 202, 301, 409, 613]	NN_0000012240	Firmicutes	Clostridia	Clostridiales	Peptostreptococcaceae	Clostridioides	Clostridioides difficile	VRECD0189
46	48	AluI: [46, 61, 106, 202, 301, 409, 613]	NN_0000012243	Firmicutes	Clostridia	Clostridiales	Peptostreptococcaceae	Clostridioides	Clostridioides difficile	VRECD0184
46	48	AluI: [46, 61, 106, 202, 301, 409, 613]	NN_0000012271	Firmicutes	Clostridia	Clostridiales	Peptostreptococcaceae	Clostridioides	Clostridioides difficile	VRECD0036
46	48	AluI: [46, 136, 517]	NN_0000012359	Firmicutes	Bacilli	Lactobacillales	Aerococcaceae	Globicatella	Globicatella sulfidifaciens	DSM 15739
46	48	AluI: [46, 354, 508, 517, 565]	NN_0000012433	Firmicutes	Bacilli	Bacillales	Bacillaceae	Bacillus	Bacillus sp.	JKS001846
46	48	AluI: [46, 354, 508, 517, 565]	NN_0000012436	Firmicutes	Bacilli	Bacillales	Bacillaceae	Bacillus	Bacillus cereus	16-00175
46	48	AluI: [46, 354, 508, 517]	NN_0000012437	Firmicutes	Bacilli	Bacillales	Bacillaceae	Bacillus	Bacillus cereus	16-00196
46	48	AluI: [46, 354, 508, 517, 565]	NN_0000012438	Firmicutes	Bacilli	Bacillales	Bacillaceae	Bacillus	Bacillus cereus	16-00195
46	48	AluI: [46, 354, 508, 517, 565]	NN_0000012444	Firmicutes	Bacilli	Bacillales	Bacillaceae	Bacillus	Bacillus cereus	16-00221
46	48	AluI: [46, 354, 508, 517, 565]	NN_0000012445	Firmicutes	Bacilli	Bacillales	Bacillaceae	Bacillus	Bacillus cereus	16-00177
46	48	AluI: [46, 354, 508, 517, 565]	NN_0000012449	Firmicutes	Bacilli	Bacillales	Bacillaceae	Bacillus	Bacillus cereus	16-00198
46	48	AluI: [46, 63, 232]	NN_0000012530	Firmicutes	Bacilli	Bacillales	Bacillaceae	Lysinibacillus	Lysinibacillus xyleni	JC22
46	48	AluI: [46, 136, 217, 364, 469, 514]	NN_0000012596	Firmicutes	Clostridia	Clostridiales	Clostridiaceae	Clostridium	Clostridium magnum	DSM2767
47	48	AluI: [47, 95, 153, 203]	NN_0000001024	Proteobacteria	Gammaproteobacteria	Methylococcales	Methylococcaceae	Methylomonas	Methylomonas denitrificans	FJG1
47	48	AluI: [47, 95, 293, 590]	NN_0000005774	Proteobacteria	Gammaproteobacteria	Methylococcales	Methylococcaceae	Methyloglobulus	Methyloglobulus morosus	KoM1
47	48	AluI: [47, 289]	NN_0000006487	Proteobacteria	Alphaproteobacteria	Rhodobacterales	Rhodobacteraceae	Paracoccus	Paracoccus sanguinis	4681
47	48	AluI: [47, 559]	NN_0000006488	Proteobacteria	Alphaproteobacteria	Rhodobacterales	Rhodobacteraceae	Paracoccus	Paracoccus sanguinis	39524
47	48	AluI: [47]	NN_0000006490	Proteobacteria	Alphaproteobacteria	Rhodobacterales	Rhodobacteraceae	Paracoccus	Paracoccus sanguinis	5503
47	48	AluI: [47, 129, 312, 439]	NN_0000006700	Proteobacteria	Gammaproteobacteria	Methylococcales	Methylococcaceae	Methylocucumis	Methylocucumis oryzae	Sn10-6 c55
47	48	AluI: [47, 98, 308]	NN_0000009167	Proteobacteria	Alphaproteobacteria	Pelagibacterales	Pelagibacteraceae	Candidatus Pelagibacter	Candidatus Pelagibacter	sp TMED263
47	48	AluI: [47, 428, 590]	NN_0000009277	Proteobacteria	Betaproteobacteria	Burkholderiales	unclassified Burkholderiales	unclassified Burkholderiales(misc)	Burkholderiales bacterium	PBB1
47	48	AluI: [47]	NN_0000012087	Proteobacteria	Alphaproteobacteria	Rhodobacterales	Rhodobacteraceae	Rhodobacter	Rhodobacter vinaykumarii	DSM 18714
49	48	AluI: [49, 241, 346]	NN_0000000085	Firmicutes	Clostridia	Clostridiales	Eubacteriaceae	Eubacterium	Eubacterium limosum	None
49	48	AluI: [49]	NN_0000000087	Firmicutes	Negativicutes	Selenomonadales	Sporomusaceae	Sporomusa	Sporomusa ovata	None
49	48	AluI: [49]	NN_0000001789	unclassified Bacteria(misc)	unclassified Bacteria(misc)	unclassified Bacteria(misc)	unclassified Bacteria(misc)	unclassified Bacteria(misc)	sulfate reducing bacterium	BG9
49	48	AluI: [49, 61, 181, 199, 265, 298, 436, 583]	NN_0000007279	Firmicutes	Bacilli	Lactobacillales	Lactobacillaceae	Lactobacillus	Lactobacillus suebicus	DSM 5007 KCTC 3549
49	48	AluI: [49, 61]	NN_0000012367	Firmicutes	Bacilli	Lactobacillales	Aerococcaceae	Globicatella	Globicatella sulfidifaciens	DSM 15739
50	52	AluI: [50, 74, 119, 203, 296]	NN_0000000003	Proteobacteria	Gammaproteobacteria	Aeromonadales	Aeromonadaceae	Aeromonas	Aeromonas hydrophila	subsp. hydrophila ATCC 7966
50	52	AluI: [50, 262, 351]	NN_0000000008	Proteobacteria	Gammaproteobacteria	Enterobacterales	Yersiniaceae	Yersinia	Yersinia enterocolitica	subsp. enterocolitica 8081
50	52	AluI: [50, 182, 587]	NN_0000000023	Proteobacteria	Alphaproteobacteria	Rhodobacterales	Rhodobacteraceae	Rhodobacter	Rhodobacter sphaeroides	ATCC 17029
50	52	AluI: [50, 65, 590]	NN_0000000047	Proteobacteria	Alphaproteobacteria	Rhizobiales	Rhizobiaceae	Sinorhizobium	Sinorhizobium medicae	WSM419
50	52	AluI: [50, 230]	NN_0000000125	Proteobacteria	Alphaproteobacteria	Sphingomonadales	Sphingomonadaceae	Zymomonas	Zymomonas mobilis	subsp. mobilis ZM4 ATCC 31821
50	52	AluI: [50, 340]	NN_0000000153	Proteobacteria	Alphaproteobacteria	Rhizobiales	Phyllobacteriaceae	Chelativorans	Chelativorans sp.	BNC1
50	52	AluI: [50, 119, 124, 132, 296, 457, 593]	NN_0000000230	Proteobacteria	Gammaproteobacteria	Alteromonadales	Shewanellaceae	Shewanella	Shewanella halifaxensis	HAW EB4
50	52	AluI: [50, 131]	NN_0000000232	Proteobacteria	Alphaproteobacteria	Rhizobiales	Methylobacteriaceae	Methylobacterium	Methylobacterium sp.	4 46
50	52	AluI: [50, 61, 205, 265, 296, 397, 409]	NN_0000000239	Proteobacteria	Gammaproteobacteria	Alteromonadales	Shewanellaceae	Shewanella	Shewanella woodyi	ATCC 51908
50	52	AluI: [50, 98, 185, 206, 290]	NN_0000000241	Proteobacteria	Alphaproteobacteria	Rhizobiales	Methylobacteriaceae	Methylobacterium	Methylobacterium radiotolerans	JCM 2831
50	52	AluI: [50, 205, 406, 587]	NN_0000000242	Firmicutes	Bacilli	Bacillales	Bacillales Family XI Incertae Sedis	Exiguobacterium	Exiguobacterium sibiricum	255 15
50	52	AluI: [50]	NN_0000000246	Proteobacteria	Alphaproteobacteria	Rhizobiales	Beijerinckiaceae	Beijerinckia	Beijerinckia indica	subsp. indica ATCC 9039
50	52	AluI: [50, 184, 475]	NN_0000000248	Verrucomicrobia	Verrucomicrobiae	Verrucomicrobiales	Akkermansiaceae	Akkermansia	Akkermansia muciniphila	ATCC BAA 835
50	52	AluI: [50, 166, 278, 354]	NN_0000000254	Coprothermobacterota	Coprothermobacteria	Coprothermobacterales	Coprothermobacteraceae	Coprothermobacter	Coprothermobacter proteolyticus	DSM 5265
50	52	AluI: [50, 98, 185, 281, 357]	NN_0000000266	Proteobacteria	Alphaproteobacteria	Rhizobiales	Methylobacteriaceae	Methylorubrum	Methylorubrum extorquens	CM4
50	52	AluI: [50, 98, 185, 281, 357]	NN_0000000297	Proteobacteria	Alphaproteobacteria	Rhizobiales	Methylobacteriaceae	Methylorubrum	Methylorubrum extorquens	AM1
50	52	AluI: [50, 425]	NN_0000000341	Proteobacteria	Alphaproteobacteria	Rhizobiales	Xanthobacteraceae	Starkeya	Starkeya novella	DSM 506
50	52	AluI: [50]	NN_0000000342	Firmicutes	Bacilli	Bacillales	Sporolactobacillaceae	unclassified Sporolactobacillaceae	[Bacillus] selenitireducens	MLS10
50	52	AluI: [50, 119, 247, 286, 328]	NN_0000000377	Actinobacteria	Actinobacteria	Micrococcales	Micrococcaceae	Rothia	Rothia dentocariosa	ATCC 17931
50	52	AluI: [50, 590]	NN_0000000472	Proteobacteria	Alphaproteobacteria	Rhizobiales	Phyllobacteriaceae	Mesorhizobium	Mesorhizobium opportunistum	WSM2075
50	52	AluI: [50, 206, 354, 508]	NN_0000000506	Proteobacteria	Alphaproteobacteria	Rhodobacterales	Rhodobacteraceae	Pseudovibrio	Pseudovibrio sp.	FO BEG1
50	52	AluI: [50, 119, 199, 565, 602, 610]	NN_0000000594	Firmicutes	Bacilli	Lactobacillales	Streptococcaceae	Streptococcus	Streptococcus cristatus	AS 1 3089
50	52	AluI: [50, 296]	NN_0000000603	Firmicutes	Bacilli	Bacillales	Bacillaceae	Bacillus	Bacillus paralicheniformis	ATCC 9945a
50	52	AluI: [50, 354, 590]	NN_0000000662	Firmicutes	Bacilli	Bacillales	Bacillaceae	Bacillus	Bacillus methanolicus	MGA3
50	52	AluI: [50, 98, 185, 206, 290]	NN_0000000714	Proteobacteria	Alphaproteobacteria	Rhizobiales	Methylobacteriaceae	Methylobacterium	Methylobacterium oryzae	CBMB20
50	52	AluI: [50, 155, 185, 413, 590]	NN_0000000813	Firmicutes	Bacilli	Lactobacillales	Lactobacillaceae	Lactobacillus	Lactobacillus mucosae	LM1
50	52	AluI: [50]	NN_0000000833	Firmicutes	Bacilli	Bacillales	Staphylococcaceae	Salinicoccus	Salinicoccus halodurans	H3B36
50	52	AluI: [50, 275, 293]	NN_0000000903	Firmicutes	Negativicutes	Selenomonadales	Selenomonadaceae	Selenomonas	Selenomonas sp.	oral taxon 478
50	52	AluI: [50, 206, 266]	NN_0000000910	Proteobacteria	Gammaproteobacteria	Alteromonadales	Alteromonadaceae	Marinobacter	Marinobacter sp.	CP1
50	52	AluI: [50, 143, 479]	NN_0000000916	Nitrospirae	Nitrospira	Nitrospirales	Nitrospiraceae	Nitrospira	Nitrospira moscoviensis	NSP M-1
50	52	AluI: [50, 98, 131, 185, 281, 357]	NN_0000001001	Proteobacteria	Alphaproteobacteria	Rhizobiales	Methylobacteriaceae	Methylobacterium	Methylobacterium sp.	AMS5
50	52	AluI: [50, 162, 194, 406, 511, 565, 586]	NN_0000001027	Firmicutes	Bacilli	Bacillales	Bacillaceae	Bacillus	Bacillus pumilus	SH-B9
50	52	AluI: [50, 196]	NN_0000001053	Actinobacteria	Actinobacteria	Micrococcales	Brevibacteriaceae	Brevibacterium	Brevibacterium linens	BS258
50	52	AluI: [50]	NN_0000001056	Planctomycetes	Planctomycetia	Planctomycetales	Planctomycetaceae	Planctomyces	Planctomyces sp.	SH PL62
50	52	AluI: [50, 184]	NN_0000001128	Verrucomicrobia	Verrucomicrobiae	Verrucomicrobiales	Akkermansiaceae	Akkermansia	Akkermansia muciniphila	YL44
50	52	AluI: [50, 175, 205, 568]	NN_0000001229	Firmicutes	Bacilli	Lactobacillales	Leuconostocaceae	Weissella	Weissella jogaejeotgali	FOL01
50	52	AluI: [50, 208, 355, 511, 565, 586]	NN_0000001233	Firmicutes	Bacilli	Bacillales	Bacillaceae	Bacillus	Bacillus safensis	U14-5
50	52	AluI: [50, 208, 355, 511, 565, 586]	NN_0000001234	Firmicutes	Bacilli	Bacillales	Bacillaceae	Bacillus	Bacillus safensis	U41
50	52	AluI: [50, 428, 590]	NN_0000001252	Proteobacteria	Alphaproteobacteria	Rhodobacterales	Rhodobacteraceae	Salipiger	Salipiger profundus	JLT2016
50	52	AluI: [50, 208, 355, 511, 586, 595]	NN_0000001337	Firmicutes	Bacilli	Bacillales	Bacillaceae	Bacillus	Bacillus safensis	BRM1
50	52	AluI: [50]	NN_0000001373	Proteobacteria	Gammaproteobacteria	Alteromonadales	Alteromonadaceae	Marinobacter	Marinobacter salarius	SMR5
50	52	AluI: [50, 206, 266]	NN_0000001476	Proteobacteria	Alphaproteobacteria	Rhodobacterales	Rhodobacteraceae	Labrenzia	Labrenzia sp.	VG12
50	52	AluI: [50, 296, 602]	NN_0000001542	Actinobacteria	Actinobacteria	Micrococcales	Dermabacteraceae	Brachybacterium	Brachybacterium sp.	VM2412
50	52	AluI: [50, 296]	NN_0000001543	Actinobacteria	Actinobacteria	Micrococcales	Dermabacteraceae	Brachybacterium	Brachybacterium ginsengisoli	DCY80
50	52	AluI: [50]	NN_0000001554	Proteobacteria	Gammaproteobacteria	Oceanospirillales	Halomonadaceae	Halomonas	Halomonas beimenensis	NTU-111
50	52	AluI: [50, 208, 355, 511, 565, 586]	NN_0000001623	Firmicutes	Bacilli	Bacillales	Bacillaceae	Bacillus	Bacillus safensis	FO 36b
50	52	AluI: [50, 212, 302, 360, 434, 596]	NN_0000001627	Actinobacteria	Actinobacteria	Propionibacteriales	Propionibacteriaceae	Propionibacterium	Propionibacterium freudenreichii	CB129slpB
50	52	AluI: [50, 185, 206, 590]	NN_0000001682	Proteobacteria	Alphaproteobacteria	Rhizobiales	Rhizobiaceae	Agrobacterium	Agrobacterium radiobacter	K84
50	52	AluI: [50, 182, 587]	NN_0000001684	Proteobacteria	Alphaproteobacteria	Rhodobacterales	Rhodobacteraceae	Rhodobacter	Rhodobacter sphaeroides	KD131
50	52	AluI: [50, 596]	NN_0000001735	Proteobacteria	Alphaproteobacteria	Rhizobiales	Methylobacteriaceae	Methylobacterium	Methylobacterium aquaticum	None
50	52	AluI: [50, 590]	NN_0000001745	Proteobacteria	Alphaproteobacteria	Rhizobiales	Bradyrhizobiaceae	Variibacter	Variibacter gotjawalensis	None
50	52	AluI: [50, 98, 131, 156, 185, 281, 357]	NN_0000001748	Proteobacteria	Alphaproteobacteria	Rhizobiales	Methylobacteriaceae	Methylorubrum	Methylorubrum populi	None
50	52	AluI: [50, 61, 132, 223, 262, 331, 409, 598]	NN_0000001764	Firmicutes	Bacilli	Lactobacillales	Streptococcaceae	Streptococcus	Steptococcus equi	subsp. zooepidemicus H70
50	52	AluI: [50, 65]	NN_0000001776	Proteobacteria	Alphaproteobacteria	Rhizobiales	Rhizobiaceae	Sinorhizobium	Sinorhizobium fredii	NGR234
50	52	AluI: [50, 98, 185, 357]	NN_0000001811	Proteobacteria	Alphaproteobacteria	Rhizobiales	Methylobacteriaceae	Methylorubrum	Methylorubrum extorquens	AM1
50	52	AluI: [50, 61, 137]	NN_0000001838	Firmicutes	Clostridia	Clostridiales	Lachnospiraceae	Blautia	[Ruminococcus] torques	L2 14
50	52	AluI: [50, 175, 205, 568]	NN_0000001859	Firmicutes	Bacilli	Lactobacillales	Leuconostocaceae	Weissella	Weissella thailandensis	fsh4 2
50	52	AluI: [50, 205, 613]	NN_0000001959	Bacteroidetes	Bacteroidia	Bacteroidales	Tannerellaceae	Tannerella	Tannerella sp.	CAG:118
50	52	AluI: [50, 279, 541, 602]	NN_0000001999	Firmicutes	Clostridia	Clostridiales	Ruminococcaceae	Ruminococcus	[Ruminococcus] gnavus	CAG:126
50	52	AluI: [50, 184, 475]	NN_0000002063	Verrucomicrobia	Verrucomicrobiae	Verrucomicrobiales	Akkermansiaceae	Akkermansia	Akkermansia muciniphila	CAG:154
50	52	AluI: [50, 206, 541, 590, 602]	NN_0000002066	Firmicutes	Clostridia	Clostridiales	Eubacteriaceae	Eubacterium	Eubacterium sp.	CAG:248
50	52	AluI: [50, 61, 137]	NN_0000002086	Firmicutes	Clostridia	Clostridiales	Ruminococcaceae	Ruminococcus	Ruminococcus sp.	CAG:55
50	52	AluI: [50, 61]	NN_0000002118	Firmicutes	Clostridia	Clostridiales	Lachnospiraceae	Dorea	Dorea sp.	CAG:317
50	52	AluI: [50, 55, 61, 127, 463]	NN_0000002158	Firmicutes	Clostridia	Clostridiales	Clostridiaceae	Clostridium	Clostridium sp.	CAG:288
50	52	AluI: [50, 75, 360]	NN_0000002196	Bacteroidetes	Bacteroidia	Bacteroidales	Prevotellaceae	Prevotella	Prevotella sp.	CAG:617
50	52	AluI: [50, 206, 590]	NN_0000002221	Proteobacteria	Alphaproteobacteria	Rhizobiales	Rhizobiaceae	Rhizobium	Rhizobium favelukesii	None
50	52	AluI: [50, 212, 302, 360, 434, 596]	NN_0000002228	Actinobacteria	Actinobacteria	Propionibacteriales	Propionibacteriaceae	Propionibacterium	Propionibacterium freudenreichii	subsp. freudenreichii
50	52	AluI: [50, 544]	NN_0000002246	Bacteroidetes	Bacteroidia	Bacteroidales	Porphyromonadaceae	Fermentimonas	Fermentimonas caenicola	None
50	52	AluI: [50, 212, 302, 360, 434, 596]	NN_0000002258	Actinobacteria	Actinobacteria	Propionibacteriales	Propionibacteriaceae	Propionibacterium	Propionibacterium freudenreichii	None
50	52	AluI: [50, 212, 302, 360, 434, 596]	NN_0000002263	Actinobacteria	Actinobacteria	Propionibacteriales	Propionibacteriaceae	Propionibacterium	Propionibacterium freudenreichii	None
50	52	AluI: [50, 206, 301]	NN_0000003350	Proteobacteria	Alphaproteobacteria	Rhodobacterales	Rhodobacteraceae	Labrenzia	Labrenzia alba	None
50	52	AluI: [50, 206, 590]	NN_0000003401	Firmicutes	Clostridia	Clostridiales	Lachnospiraceae	Coprococcus	Coprococcus comes	2789STDY5608832
50	52	AluI: [50, 206, 590]	NN_0000003424	Firmicutes	Clostridia	Clostridiales	Lachnospiraceae	Coprococcus	Coprococcus comes	2789STDY5834913
50	52	AluI: [50, 61, 137]	NN_0000003459	Firmicutes	Clostridia	Clostridiales	Lachnospiraceae	Blautia	[Ruminococcus] torques	2789STDY5608833
50	52	AluI: [50, 113, 202, 266, 535]	NN_0000003473	Candidatus Kryptonia	None	None	None	Candidatus Kryptonium	Candidatus Kryptonium thompsoni	thompsoni
50	52	AluI: [50, 113, 202, 266, 535]	NN_0000003477	Candidatus Kryptonia	None	None	None	Candidatus Kryptonium	Candidatus Kryptonium thompsoni	thompsoni
50	52	AluI: [50, 428, 590]	NN_0000003917	Proteobacteria	Alphaproteobacteria	Rhodobacterales	Rhodobacteraceae	Salipiger	Salipiger bermudensis	HTCC2601
50	52	AluI: [50, 590]	NN_0000003920	Proteobacteria	Alphaproteobacteria	Rhodobacterales	Rhodobacteraceae	Labrenzia	Labrenzia aggregata	IAM 12614
50	52	AluI: [50, 279, 541, 602]	NN_0000003941	Firmicutes	Clostridia	Clostridiales	Lachnospiraceae	Blautia	[Ruminococcus] gnavus	ATCC 29149
50	52	AluI: [50]	NN_0000003962	Firmicutes	Clostridia	Clostridiales	Lachnospiraceae	Lachnoclostridium	[Clostridium] scindens	ATCC 35704
50	52	AluI: [50, 55, 425, 452, 500, 587]	NN_0000004015	Firmicutes	Erysipelotrichia	Erysipelotrichales	Erysipelotrichaceae	Holdemania	Holdemania filiformis	DSM 12042
50	52	AluI: [50, 275, 293]	NN_0000004116	Firmicutes	Negativicutes	Selenomonadales	Selenomonadaceae	Selenomonas	Selenomonas flueggei	ATCC 43531
50	52	AluI: [50, 354]	NN_0000004163	Proteobacteria	Alphaproteobacteria	Rhodobacterales	Rhodobacteraceae	Rhodobacter	Rhodobacter sp.	SW2
50	52	AluI: [50, 263, 293]	NN_0000004193	Actinobacteria	Coriobacteriia	Eggerthellales	Eggerthellaceae	Slackia	Slackia exigua	ATCC 700122
50	52	AluI: [50, 445]	NN_0000004248	Actinobacteria	Actinobacteria	Micrococcales	Brevibacteriaceae	Brevibacterium	Brevibacterium mcbrellneri	ATCC 49030
50	52	AluI: [50, 119, 256]	NN_0000004270	Actinobacteria	Actinobacteria	Micrococcales	Micrococcaceae	Rothia	Rothia dentocariosa	M567
50	52	AluI: [50, 209, 217, 409, 433, 478, 613]	NN_0000004307	Bacteroidetes	Bacteroidia	Bacteroidales	Prevotellaceae	Prevotella	Prevotella amnii	CRIS 21A A
50	52	AluI: [50]	NN_0000004326	Firmicutes	Negativicutes	Selenomonadales	Selenomonadaceae	Selenomonas	Selenomonas sp.	oral taxon 137 str. F0430
50	52	AluI: [50, 562]	NN_0000004336	Actinobacteria	Actinobacteria	Propionibacteriales	Propionibacteriaceae	Cutibacterium	Cutibacterium acnes	HL074PA1
50	52	AluI: [50, 562]	NN_0000004337	Actinobacteria	Actinobacteria	Propionibacteriales	Propionibacteriaceae	Cutibacterium	Cutibacterium acnes	HL110PA1
50	52	AluI: [50, 562]	NN_0000004344	Actinobacteria	Actinobacteria	Propionibacteriales	Propionibacteriaceae	Cutibacterium	Cutibacterium acnes	HL036PA1
50	52	AluI: [50, 562]	NN_0000004363	Actinobacteria	Actinobacteria	Propionibacteriales	Propionibacteriaceae	Cutibacterium	Cutibacterium acnes	HL082PA1
50	52	AluI: [50, 562]	NN_0000004384	Actinobacteria	Actinobacteria	Propionibacteriales	Propionibacteriaceae	Cutibacterium	Cutibacterium acnes	HL038PA1
50	52	AluI: [50, 119, 565, 598, 602, 610]	NN_0000004458	Firmicutes	Bacilli	Lactobacillales	Streptococcaceae	Streptococcus	Streptococcus sanguinis	SK72
50	52	AluI: [50, 587]	NN_0000004505	Proteobacteria	Alphaproteobacteria	Rhodobacterales	Rhodobacteraceae	Rhodobacter	Rhodobacter sphaeroides	WS8N
50	52	AluI: [50, 61, 85, 217, 442, 466, 494]	NN_0000004515	Bacteroidetes	Bacteroidia	Bacteroidales	Dysgonamonadaceae	Dysgonomonas	Dysgonomonas mossii	DSM 22836
50	52	AluI: [50, 250, 275]	NN_0000004532	Firmicutes	Bacilli	Lactobacillales	Lactobacillaceae	Lactobacillus	Lactobacillus ruminis	SPM0211
50	52	AluI: [50]	NN_0000004536	Firmicutes	Clostridia	Clostridiales	Lachnospiraceae	unclassified Lachnospiraceae	Lachnospiraceae bacterium	5 1 57FAA
50	52	AluI: [50, 250, 275, 425]	NN_0000004578	Firmicutes	Bacilli	Lactobacillales	Lactobacillaceae	Lactobacillus	Lactobacillus ruminis	ATCC 25644
50	52	AluI: [50, 181, 293, 425]	NN_0000004593	Firmicutes	Negativicutes	Selenomonadales	Selenomonadaceae	Selenomonas	Selenomonas infelix	ATCC 43532
50	52	AluI: [50, 206, 266]	NN_0000004605	Proteobacteria	Gammaproteobacteria	Alteromonadales	Alteromonadaceae	Marinobacter	Marinobacter manganoxydans	MnI7 9
50	52	AluI: [50, 203, 368]	NN_0000004613	Actinobacteria	Actinobacteria	Pseudonocardiales	Pseudonocardiaceae	Saccharomonospora	Saccharomonospora azurea	SZMC 14600
50	52	AluI: [50, 203, 368]	NN_0000004673	Actinobacteria	Actinobacteria	Pseudonocardiales	Pseudonocardiaceae	Saccharomonospora	Saccharomonospora azurea	NA 128
50	52	AluI: [50, 119, 161]	NN_0000004685	Actinobacteria	Actinobacteria	Micrococcales	Micrococcaceae	Rothia	Rothia aeria	F0474
50	52	AluI: [50, 354, 490, 590]	NN_0000004695	Firmicutes	Bacilli	Bacillales	Bacillaceae	Bacillus	Bacillus methanolicus	PB1
50	52	AluI: [50, 98, 185, 281]	NN_0000004730	Proteobacteria	Alphaproteobacteria	Rhizobiales	Methylobacteriaceae	Methylobacterium	Methylobacterium sp.	GXF4
50	52	AluI: [50, 79]	NN_0000004740	Proteobacteria	Alphaproteobacteria	Rhizobiales	Bartonellaceae	Bartonella	Bartonella birtlesii	LL WM9
50	52	AluI: [50, 206, 253, 391, 406]	NN_0000004741	Proteobacteria	Alphaproteobacteria	Rhizobiales	Bartonellaceae	Bartonella	Bartonella washoeensis	Sb944nv
50	52	AluI: [50, 556, 568]	NN_0000004857	Bacteroidetes	Bacteroidia	Bacteroidales	Barnesiellaceae	Barnesiella	Barnesiella intestinihominis	YIT 11860
50	52	AluI: [50, 106, 356]	NN_0000004874	Bacteroidetes	Flavobacteriia	Flavobacteriales	Flavobacteriaceae	Bergeyella	Bergeyella zoohelcum	ATCC 43767
50	52	AluI: [50, 143, 150]	NN_0000004914	Actinobacteria	Actinobacteria	Micrococcales	Brevibacteriaceae	Brevibacterium	Brevibacterium casei	S18
50	52	AluI: [50]	NN_0000004915	Firmicutes	Negativicutes	Selenomonadales	Selenomonadaceae	Selenomonas	Selenomonas sp.	F0473
50	52	AluI: [50, 269, 358]	NN_0000004927	Bacteroidetes	Bacteroidia	Bacteroidales	Prevotellaceae	Prevotella	Prevotella saccharolytica	F0055
50	52	AluI: [50, 67, 113, 136, 200, 209, 223, 357, 431, 556]	NN_0000004928	Bacteroidetes	Bacteroidia	Bacteroidales	Porphyromonadaceae	Porphyromonas	Porphyromonas catoniae	F0037
50	52	AluI: [50, 98, 185, 281, 290]	NN_0000005013	Proteobacteria	Alphaproteobacteria	Rhizobiales	Methylobacteriaceae	Methylobacterium	Methylobacterium mesophilicum	SR1 2018 06 06
50	52	AluI: [50, 64]	NN_0000005359	Proteobacteria	Gammaproteobacteria	Oceanospirillales	Halomonadaceae	Halomonas	Halomonas anticariensis	FP35 DSM 16096
50	52	AluI: [50, 85, 194, 425]	NN_0000005381	Firmicutes	Bacilli	Bacillales	Planococcaceae	Paenisporosarcina	Paenisporosarcina sp.	HGH0030
50	52	AluI: [50, 610]	NN_0000005383	Firmicutes	Clostridia	Clostridiales	Lachnospiraceae	Coprococcus	Coprococcus sp.	HPP0048
50	52	AluI: [50, 85, 152, 237, 463]	NN_0000005393	Spirochaetes	Spirochaetia	Spirochaetales	Spirochaetaceae	Treponema	Treponema socranskii	subsp. paredis ATCC 35535
50	52	AluI: [50, 206, 274]	NN_0000005425	Proteobacteria	Gammaproteobacteria	Oceanospirillales	Oceanospirillaceae	unclassified Oceanospirillaceae	Osedax symbiont	Rs1
50	52	AluI: [50, 296, 590]	NN_0000005651	Firmicutes	Bacilli	Bacillales	Bacillaceae	Bacillus	Bacillus licheniformis	CG B52
50	52	AluI: [50, 237, 463]	NN_0000005655	Spirochaetes	Spirochaetia	Spirochaetales	Spirochaetaceae	Treponema	Treponema socranskii	subsp. socranskii VPI DR56BR1116 ATCC 35536
50	52	AluI: [50, 511]	NN_0000005688	Bacteroidetes	Bacteroidia	Bacteroidales	Prevotellaceae	Prevotella	Prevotella sp.	F0091
50	52	AluI: [50, 562]	NN_0000005735	Actinobacteria	Actinobacteria	Propionibacteriales	Propionibacteriaceae	Propionibacterium	Propionibacterium sp.	KPL2009
50	52	AluI: [50, 562]	NN_0000005738	Actinobacteria	Actinobacteria	Propionibacteriales	Propionibacteriaceae	Propionibacterium	Propionibacterium sp.	KPL1847
50	52	AluI: [50, 119]	NN_0000005742	Actinobacteria	Actinobacteria	Propionibacteriales	Propionibacteriaceae	Propionibacterium	Propionibacterium sp.	KPL1838
50	52	AluI: [50, 61, 253, 565]	NN_0000005757	Firmicutes	Tissierellia	Tissierellales	Peptoniphilaceae	Peptoniphilus	Peptoniphilus sp.	BV3AC2
50	52	AluI: [50, 562]	NN_0000005768	Actinobacteria	Actinobacteria	Propionibacteriales	Propionibacteriaceae	Cutibacterium	Cutibacterium acnes	HL042PA3
50	52	AluI: [50, 169, 406, 586, 602, 610]	NN_0000005769	Firmicutes	Bacilli	Lactobacillales	Aerococcaceae	Abiotrophia	Abiotrophia defectiva	ATCC 49176
50	52	AluI: [50, 143, 206, 244, 475, 595]	NN_0000005777	Firmicutes	Bacilli	Bacillales	Sporolactobacillaceae	Sporolactobacillus	Sporolactobacillus laevolacticus	DSM 442
50	52	AluI: [50, 296]	NN_0000005796	Firmicutes	Bacilli	Bacillales	Bacillaceae	Bacillus	Bacillus sp.	CPSM8
50	52	AluI: [50, 182]	NN_0000005797	Proteobacteria	Alphaproteobacteria	Rhodobacterales	Rhodobacteraceae	Rhodobacter	Rhodobacter capsulatus	DE442
50	52	AluI: [50, 406, 424, 439, 490, 565, 602, 610]	NN_0000005799	Firmicutes	Bacilli	Lactobacillales	Streptococcaceae	Streptococcus	Streptococcus sanguinis	CC94A
50	52	AluI: [50, 279, 541, 602]	NN_0000005803	Firmicutes	Clostridia	Clostridiales	Lachnospiraceae	Blautia	[Ruminococcus] gnavus	CC55 001C
50	52	AluI: [50, 182]	NN_0000005806	Proteobacteria	Alphaproteobacteria	Rhodobacterales	Rhodobacteraceae	Rhodobacter	Rhodobacter capsulatus	B6
50	52	AluI: [50, 182]	NN_0000005807	Proteobacteria	Alphaproteobacteria	Rhodobacterales	Rhodobacteraceae	Rhodobacter	Rhodobacter capsulatus	YW1
50	52	AluI: [50, 182]	NN_0000005808	Proteobacteria	Alphaproteobacteria	Rhodobacterales	Rhodobacteraceae	Rhodobacter	Rhodobacter capsulatus	YW2
50	52	AluI: [50, 590]	NN_0000005867	Proteobacteria	Alphaproteobacteria	Rhodobacterales	Rhodobacteraceae	Roseivivax	Roseivivax isoporae	LMG 25204
50	52	AluI: [50, 119, 263, 293, 590]	NN_0000005873	Actinobacteria	Coriobacteriia	Coriobacteriales	Atopobiaceae	Olsenella	Olsenella uli	MSTE5
50	52	AluI: [50, 106, 182, 199, 203, 263, 293, 298, 344, 406, 428, 475, 610]	NN_0000005878	Firmicutes	Clostridia	Clostridiales	Clostridiales incertae sedis	None	Eubacterium sulci	ATCC 35585
50	52	AluI: [50, 61, 206, 302, 354, 590]	NN_0000006155	Firmicutes	Bacilli	Bacillales	Bacillaceae	Bacillus	Bacillus boroniphilus	JCM 21738
50	52	AluI: [50, 206, 302, 354, 490, 565, 590]	NN_0000006173	Firmicutes	Bacilli	Bacillales	Bacillaceae	Bacillus	Bacillus selenatarsenatis	SF 1
50	52	AluI: [50, 296]	NN_0000006192	Actinobacteria	Actinobacteria	Micrococcales	Dermabacteraceae	Brachybacterium	Brachybacterium sp.	SW0106 09
50	52	AluI: [50, 98, 137, 206, 431]	NN_0000006227	Proteobacteria	Alphaproteobacteria	Rhizobiales	Methylocystaceae	Methylopila	Methylopila sp.	Yamaguchi
50	52	AluI: [50]	NN_0000006232	Proteobacteria	Alphaproteobacteria	unclassified Alphaproteobacteria	None	Candidatus Phycosocius	Candidatus Phycosocius	bacilliformis
50	52	AluI: [50, 414, 428]	NN_0000006248	Proteobacteria	Alphaproteobacteria	Rhodobacterales	Hyphomonadaceae	Hyphomonas	Hyphomonas chukchiensis	BH-BN04-4
50	52	AluI: [50, 565]	NN_0000006250	Proteobacteria	Alphaproteobacteria	Rhodobacterales	Hyphomonadaceae	Hyphomonas	Hyphomonas sp.	L 53 1 40
50	52	AluI: [50, 266, 354, 414]	NN_0000006254	Proteobacteria	Alphaproteobacteria	Rhodobacterales	Hyphomonadaceae	Hyphomonas	Hyphomonas hirschiana	VP5
50	52	AluI: [50, 414, 428]	NN_0000006256	Proteobacteria	Alphaproteobacteria	Rhodobacterales	Hyphomonadaceae	Hyphomonas	Hyphomonas oceanitis	SCH89
50	52	AluI: [50]	NN_0000006333	Proteobacteria	Alphaproteobacteria	Rhodobacterales	Rhodobacteraceae	Thioclava	Thioclava pacifica	DSM 10166
50	52	AluI: [50, 562]	NN_0000006352	Actinobacteria	Actinobacteria	Propionibacteriales	Propionibacteriaceae	Cutibacterium	Cutibacterium acnes	HL411PA1
50	52	AluI: [50, 250, 428, 565, 590]	NN_0000006356	Firmicutes	Bacilli	Bacillales	Bacillaceae	Bacillus	Bacillus indicus	LMG 22858
50	52	AluI: [50, 428, 565, 590]	NN_0000006357	Firmicutes	Bacilli	Bacillales	Bacillaceae	Bacillus	Bacillus indicus	DSM 16189
50	52	AluI: [50, 562]	NN_0000006362	Actinobacteria	Actinobacteria	Propionibacteriales	Propionibacteriaceae	Cutibacterium	Cutibacterium acnes	HL202PA1
50	52	AluI: [50, 182, 587]	NN_0000006366	Proteobacteria	Alphaproteobacteria	Rhodobacterales	Rhodobacteraceae	Thioclava	Thioclava atlantica	13D2W-2
50	52	AluI: [50]	NN_0000006367	Proteobacteria	Alphaproteobacteria	Rhodobacterales	Rhodobacteraceae	Haematobacter	Haematobacter missouriensis	CCUG 52307
50	52	AluI: [50]	NN_0000006368	Proteobacteria	Alphaproteobacteria	Rhodobacterales	Rhodobacteraceae	Haematobacter	Haematobacter massiliensis	CCUG 47968
50	52	AluI: [50]	NN_0000006421	Bacteroidetes	Bacteroidia	Bacteroidales	Prevotellaceae	Prevotella	Prevotella bivia	DNF00188
50	52	AluI: [50]	NN_0000006426	Bacteroidetes	Bacteroidia	Bacteroidales	Prevotellaceae	Prevotella	Prevotella bivia	DNF00650
50	52	AluI: [50]	NN_0000006429	Bacteroidetes	Bacteroidia	Bacteroidales	Prevotellaceae	Prevotella	Prevotella bivia	DNF00320
50	52	AluI: [50, 119, 161]	NN_0000006483	Actinobacteria	Actinobacteria	Micrococcales	Micrococcaceae	Rothia	Rothia dentocariosa	C6D
50	52	AluI: [50, 119, 199, 337, 406, 565, 602, 610]	NN_0000006510	Firmicutes	Bacilli	Lactobacillales	Streptococcaceae	Streptococcus	Streptococcus sinensis	HKU4
50	52	AluI: [50, 67, 541]	NN_0000006511	Firmicutes	Bacilli	Bacillales	Bacillaceae	Bacillus	Bacillus niacini	DSM 2923
50	52	AluI: [50, 75, 88, 293, 431]	NN_0000006520	Bacteroidetes	Bacteroidia	Bacteroidales	Porphyromonadaceae	Porphyromonas	Porphyromonas sp.	COT 239 OH1446
50	52	AluI: [50, 205, 613]	NN_0000006602	Bacteroidetes	Bacteroidia	Bacteroidales	Barnesiellaceae	Coprobacter	Coprobacter secundus	177
50	52	AluI: [50, 203, 538]	NN_0000006632	Firmicutes	Bacilli	Bacillales	Planococcaceae	Jeotgalibacillus	Jeotgalibacillus soli	P9
50	52	AluI: [50, 193, 394, 587]	NN_0000006635	Firmicutes	Bacilli	Bacillales	Bacillaceae	Bacillus	Bacillus badius	DSM 30822
50	52	AluI: [50, 193, 394, 587]	NN_0000006636	Firmicutes	Bacilli	Bacillales	Bacillaceae	Bacillus	Bacillus badius	MTCC 1458
50	52	AluI: [50, 98, 185, 206, 290]	NN_0000006660	Proteobacteria	Alphaproteobacteria	Rhizobiales	Methylobacteriaceae	Methylobacterium	Methylobacterium radiotolerans	78c
50	52	AluI: [50, 296, 590]	NN_0000006675	Firmicutes	Bacilli	Bacillales	Bacillaceae	Bacillus	Bacillus licheniformis	GB2 GB2_c14
50	52	AluI: [50, 119, 206, 296, 590]	NN_0000006714	Firmicutes	Bacilli	Bacillales	Bacillaceae	Bacillus	Bacillus sp.	TH008
50	52	AluI: [50]	NN_0000006730	Firmicutes	Bacilli	Bacillales	Staphylococcaceae	Salinicoccus	Salinicoccus sediminis	SV-16
50	52	AluI: [50, 250, 425, 472]	NN_0000006755	Firmicutes	Bacilli	Lactobacillales	Lactobacillaceae	Lactobacillus	Lactobacillus ruminis	DPC 6830
50	52	AluI: [50, 250, 275, 425]	NN_0000006756	Firmicutes	Bacilli	Lactobacillales	Lactobacillaceae	Lactobacillus	Lactobacillus ruminis	ATCC 27780
50	52	AluI: [50, 152, 206]	NN_0000006760	Proteobacteria	Alphaproteobacteria	Sphingomonadales	Erythrobacteraceae	Erythrobacter	Erythrobacter luteus	KA37
50	52	AluI: [50, 301, 428, 565, 590]	NN_0000006859	Firmicutes	Bacilli	Bacillales	Bacillaceae	Bacillus	Bacillus sp.	LL01
50	52	AluI: [50]	NN_0000006879	Proteobacteria	Alphaproteobacteria	Rhizobiales	Methylobacteriaceae	Methylobacterium	Methylobacterium platani	JCM 14648
50	52	AluI: [50]	NN_0000006881	Proteobacteria	Alphaproteobacteria	Rhizobiales	Methylobacteriaceae	Methylobacterium	Methylobacterium aquaticum	DSM 16371
50	52	AluI: [50]	NN_0000006914	Bacteroidetes	Flavobacteriia	Flavobacteriales	Flavobacteriaceae	Chryseobacterium	Chryseobacterium koreense	CCUG 49689
50	52	AluI: [50]	NN_0000006915	Proteobacteria	Gammaproteobacteria	Alteromonadales	Alteromonadaceae	Marinobacter	Marinobacter subterrani	JG233
50	52	AluI: [50, 590]	NN_0000006952	Firmicutes	Clostridia	Clostridiales	Lachnospiraceae	Dorea	Dorea sp.	D27
50	52	AluI: [50, 208]	NN_0000006956	Proteobacteria	Alphaproteobacteria	Rhodobacterales	Rhodobacteraceae	Pannonibacter	Pannonibacter phragmitetus	CGMCC9175 V4__1
50	52	AluI: [50, 98, 185, 281]	NN_0000006962	Proteobacteria	Alphaproteobacteria	Rhizobiales	Methylobacteriaceae	Methylobacterium	Methylobacterium sp.	ARG 1
50	52	AluI: [50, 98, 185, 206, 290]	NN_0000007018	Actinobacteria	Actinobacteria	Streptomycetales	Streptomycetaceae	Streptomyces	Streptomyces purpurogeneiscleroticus	NRRL B-2952
50	52	AluI: [50, 354]	NN_0000007038	Proteobacteria	Alphaproteobacteria	Sphingomonadales	Sphingomonadaceae	Blastomonas	Blastomonas sp.	AAP25
50	52	AluI: [50, 562]	NN_0000007041	Actinobacteria	Actinobacteria	Propionibacteriales	Propionibacteriaceae	Cutibacterium	Cutibacterium acnes	PMH5
50	52	AluI: [50, 181, 296, 321, 407, 620]	NN_0000007072	Chloroflexi	Anaerolineae	unclassified Anaerolineae	None	None	Anaerolineae bacterium	SM23 84
50	52	AluI: [50, 267]	NN_0000007076	Proteobacteria	Alphaproteobacteria	Sphingomonadales	Erythrobacteraceae	Erythrobacter	Erythrobacter sp.	SG61 1L
50	52	AluI: [50, 206, 266, 296, 428]	NN_0000007090	Proteobacteria	Gammaproteobacteria	Alteromonadales	Alteromonadaceae	Marinobacter	Marinobacter sp.	HL 58
50	52	AluI: [50, 211]	NN_0000007091	Proteobacteria	Alphaproteobacteria	Rhizobiales	Salinarimonadaceae	None	Salinarimonadaceae bacterium	HL 109
50	52	AluI: [50, 137, 206]	NN_0000007122	Proteobacteria	Alphaproteobacteria	Sphingomonadales	Sphingomonadaceae	Sphingomonas	Sphingomonas sp.	Leaf20
50	52	AluI: [50, 137, 185, 206]	NN_0000007123	Proteobacteria	Alphaproteobacteria	Sphingomonadales	Sphingomonadaceae	Sphingomonas	Sphingomonas sp.	Leaf226
50	52	AluI: [50, 185, 206]	NN_0000007126	Proteobacteria	Alphaproteobacteria	Sphingomonadales	Sphingomonadaceae	Sphingomonas	Sphingomonas sp.	Leaf30
50	52	AluI: [50, 98, 131, 185, 206, 266, 281, 290, 431, 593]	NN_0000007131	Proteobacteria	Alphaproteobacteria	Rhizobiales	Methylobacteriaceae	Methylobacterium	Methylobacterium sp.	Leaf86
50	52	AluI: [50, 98, 131, 185, 281, 290, 357, 431, 593]	NN_0000007133	Proteobacteria	Alphaproteobacteria	Rhizobiales	Methylobacteriaceae	Methylobacterium	Methylobacterium sp.	Leaf87
50	52	AluI: [50, 98, 131, 156, 185, 206, 266, 290, 357, 431, 593]	NN_0000007135	Proteobacteria	Alphaproteobacteria	Rhizobiales	Methylobacteriaceae	Methylobacterium	Methylobacterium sp.	Leaf89
50	52	AluI: [50, 98, 131, 185, 281, 290, 357, 593]	NN_0000007139	Proteobacteria	Alphaproteobacteria	Rhizobiales	Methylobacteriaceae	Methylobacterium	Methylobacterium sp.	Leaf99
50	52	AluI: [50, 98, 131, 185, 290, 357, 431, 593]	NN_0000007142	Proteobacteria	Alphaproteobacteria	Rhizobiales	Methylobacteriaceae	Methylobacterium	Methylobacterium sp.	Leaf102
50	52	AluI: [50, 98, 131, 185, 281, 290, 357, 593]	NN_0000007143	Proteobacteria	Alphaproteobacteria	Rhizobiales	Methylobacteriaceae	Methylobacterium	Methylobacterium sp.	Leaf104
50	52	AluI: [50, 98, 131, 185, 206, 266, 281, 290, 593]	NN_0000007144	Proteobacteria	Alphaproteobacteria	Rhizobiales	Methylobacteriaceae	Methylobacterium	Methylobacterium sp.	Leaf106
50	52	AluI: [50, 98, 131, 156, 185, 206, 266, 290, 357, 431, 593]	NN_0000007145	Proteobacteria	Alphaproteobacteria	Rhizobiales	Methylobacteriaceae	Methylobacterium	Methylobacterium sp.	Leaf111
50	52	AluI: [50, 98, 131, 185, 290, 593]	NN_0000007146	Proteobacteria	Alphaproteobacteria	Rhizobiales	Methylobacteriaceae	Methylobacterium	Methylobacterium sp.	Leaf108
50	52	AluI: [50, 98, 131, 185, 281, 290, 357, 431, 593]	NN_0000007147	Proteobacteria	Alphaproteobacteria	Rhizobiales	Methylobacteriaceae	Methylobacterium	Methylobacterium sp.	Leaf112
50	52	AluI: [50, 98, 131, 185, 206, 266, 281, 290, 357, 593]	NN_0000007149	Proteobacteria	Alphaproteobacteria	Rhizobiales	Methylobacteriaceae	Methylobacterium	Methylobacterium sp.	Leaf113
50	52	AluI: [50, 98, 131, 185, 206, 266, 281, 290, 357, 593]	NN_0000007150	Proteobacteria	Alphaproteobacteria	Rhizobiales	Methylobacteriaceae	Methylobacterium	Methylobacterium sp.	Leaf117
50	52	AluI: [50, 98, 185, 281, 357]	NN_0000007151	Proteobacteria	Alphaproteobacteria	Rhizobiales	Methylobacteriaceae	Methylobacterium	Methylobacterium sp.	Leaf119
50	52	AluI: [50, 98, 185, 281, 357]	NN_0000007153	Proteobacteria	Alphaproteobacteria	Rhizobiales	Methylobacteriaceae	Methylobacterium	Methylobacterium sp.	Leaf122
50	52	AluI: [50, 98, 357]	NN_0000007154	Proteobacteria	Alphaproteobacteria	Rhizobiales	Methylobacteriaceae	Methylobacterium	Methylobacterium sp.	Leaf123
50	52	AluI: [50, 98, 131, 185, 266, 281, 290, 357, 431, 593]	NN_0000007155	Proteobacteria	Alphaproteobacteria	Rhizobiales	Methylobacteriaceae	Methylobacterium	Methylobacterium sp.	Leaf125
50	52	AluI: [50, 98, 185, 290]	NN_0000007161	Proteobacteria	Alphaproteobacteria	Rhizobiales	Methylobacteriaceae	Methylobacterium	Methylobacterium sp.	Leaf361
50	52	AluI: [50, 98, 131, 185, 281, 290, 593]	NN_0000007162	Proteobacteria	Alphaproteobacteria	Rhizobiales	Methylobacteriaceae	Methylobacterium	Methylobacterium sp.	Leaf399
50	52	AluI: [50, 98, 131, 156, 185, 206, 266, 290, 357, 431, 593]	NN_0000007167	Proteobacteria	Alphaproteobacteria	Rhizobiales	Methylobacteriaceae	Methylobacterium	Methylobacterium sp.	Leaf465
50	52	AluI: [50, 98, 131, 185, 290, 593]	NN_0000007169	Proteobacteria	Alphaproteobacteria	Rhizobiales	Methylobacteriaceae	Methylobacterium	Methylobacterium sp.	Leaf466
50	52	AluI: [50, 98, 131, 185, 290, 357, 431, 593]	NN_0000007170	Proteobacteria	Alphaproteobacteria	Rhizobiales	Methylobacteriaceae	Methylobacterium	Methylobacterium sp.	Leaf469
50	52	AluI: [50, 98, 131, 156, 185, 206, 266, 290, 357, 431, 593]	NN_0000007173	Proteobacteria	Alphaproteobacteria	Rhizobiales	Methylobacteriaceae	Methylobacterium	Methylobacterium sp.	Leaf94
50	52	AluI: [50, 500, 587]	NN_0000007177	Proteobacteria	Alphaproteobacteria	Rhizobiales	Rhizobiaceae	Rhizobium	Rhizobium sp.	Root1240
50	52	AluI: [50, 98, 590]	NN_0000007181	Proteobacteria	Alphaproteobacteria	Rhizobiales	Xanthobacteraceae	Pseudolabrys	Pseudolabrys sp.	Root1462
50	52	AluI: [50, 203]	NN_0000007229	Firmicutes	Bacilli	Lactobacillales	Lactobacillaceae	Lactobacillus	Lactobacillus namurensis	DSM 19117
50	52	AluI: [50, 61, 328, 562]	NN_0000007241	Firmicutes	Bacilli	Lactobacillales	Lactobacillaceae	Lactobacillus	Lactobacillus oeni	DSM 19972
50	52	AluI: [50, 293, 460, 583]	NN_0000007242	Firmicutes	Bacilli	Lactobacillales	Lactobacillaceae	Lactobacillus	Lactobacillus hordei	DSM 19519
50	52	AluI: [50, 119]	NN_0000007284	Firmicutes	Bacilli	Lactobacillales	Lactobacillaceae	Lactobacillus	Lactobacillus graminis	DSM 20719
50	52	AluI: [50, 263]	NN_0000007317	Firmicutes	Bacilli	Lactobacillales	Lactobacillaceae	Lactobacillus	Lactobacillus senmaizukei	DSM 21775 NBRC 103853
50	52	AluI: [50, 61, 586]	NN_0000007324	Firmicutes	Bacilli	Lactobacillales	Lactobacillaceae	Lactobacillus	Lactobacillus similis	DSM 23365 JCM 2765
50	52	AluI: [50, 131, 288, 452]	NN_0000007352	Firmicutes	Bacilli	Lactobacillales	Lactobacillaceae	Pediococcus	Pediococcus ethanolidurans	DSM 22301
50	52	AluI: [50, 119, 263, 293, 590]	NN_0000007367	Actinobacteria	Coriobacteriia	Coriobacteriales	Atopobiaceae	Olsenella	Olsenella uli	DSM 7084
50	52	AluI: [50]	NN_0000007373	Actinobacteria	Acidimicrobiia	unclassified Acidimicrobiia	acIVcluster	None	Acidimicrobiia bacterium	BACL6 MAG 120924 bin43
50	52	AluI: [50]	NN_0000007374	Actinobacteria	Acidimicrobiia	unclassified Acidimicrobiia	None	None	Acidimicrobiia bacterium	BACL6 MAG 120910 bin40
50	52	AluI: [50, 324, 617]	NN_0000007391	Chloroflexi	unclassified Chloroflexi	unclassified Chloroflexi(misc)	None	None	Chloroflexi bacterium	CSP1 4
50	52	AluI: [50, 296]	NN_0000007394	Firmicutes	Bacilli	Bacillales	Bacillaceae	Bacillus	Bacillus paralicheniformis	KJ-16
50	52	AluI: [50, 119, 206, 296, 590]	NN_0000007395	Firmicutes	Bacilli	Bacillales	Bacillaceae	Bacillus	Bacillus glycinifermentans	GO-13
50	52	AluI: [50]	NN_0000007421	Firmicutes	Bacilli	Bacillales	Bacillaceae	Bacillus	Bacillus enclensis	SGD-1123
50	52	AluI: [50, 119, 161, 203, 425]	NN_0000007441	Actinobacteria	Actinobacteria	Micrococcales	Micrococcaceae	Kocuria	Kocuria kristinae	SA11
50	52	AluI: [50, 119, 161, 203, 425]	NN_0000007445	Actinobacteria	Actinobacteria	Micrococcales	Micrococcaceae	Kocuria	Kocuria kristinae	SA14
50	52	AluI: [50, 596]	NN_0000007448	Proteobacteria	Alphaproteobacteria	Rhizobiales	Methylobacteriaceae	Methylobacterium	Methylobacterium aquaticum	NS229
50	52	AluI: [50, 98, 185, 206, 290]	NN_0000007450	Proteobacteria	Alphaproteobacteria	Rhizobiales	Methylobacteriaceae	Methylobacterium	Methylobacterium radiotolerans	SB2
50	52	AluI: [50, 296]	NN_0000007488	Firmicutes	Bacilli	Bacillales	Bacillaceae	Bacillus	Bacillus licheniformis	LMG 7559
50	52	AluI: [50, 209, 357]	NN_0000007542	Bacteroidetes	Bacteroidia	Bacteroidales	Porphyromonadaceae	unclassified Porphyromonadaceae	Porphyromonadaceae bacterium	KA00676
50	52	AluI: [50]	NN_0000007584	Bacteroidetes	Bacteroidia	Bacteroidales	Prevotellaceae	Prevotella	Prevotella bivia	GED7880
50	52	AluI: [50]	NN_0000007593	Verrucomicrobia	Verrucomicrobiae	Verrucomicrobiales	Akkermansiaceae	Akkermansia	Akkermansia sp.	KLE1797
50	52	AluI: [50, 119, 406, 565, 602, 610]	NN_0000007594	Firmicutes	Bacilli	Lactobacillales	Streptococcaceae	Streptococcus	Streptococcus sp.	DD04
50	52	AluI: [50]	NN_0000007604	Bacteroidetes	Bacteroidia	Bacteroidales	Prevotellaceae	Prevotella	Prevotella bivia	GED7760C
50	52	AluI: [50, 296, 590]	NN_0000007633	Firmicutes	Bacilli	Bacillales	Bacillaceae	Bacillus	Bacillus licheniformis	B4092
50	52	AluI: [50, 296, 590]	NN_0000007635	Firmicutes	Bacilli	Bacillales	Bacillaceae	Bacillus	Bacillus licheniformis	B4090_201601
50	52	AluI: [50, 203, 376]	NN_0000007646	Firmicutes	Bacilli	Bacillales	Bacillaceae	Lysinibacillus	[Bacillus] sp.	KCTC 13219
50	52	AluI: [50, 562]	NN_0000007883	Actinobacteria	Actinobacteria	Propionibacteriales	Propionibacteriaceae	Cutibacterium	Cutibacterium acnes	50.1.L1
50	52	AluI: [50, 162, 247, 511, 565]	NN_0000007913	Firmicutes	Bacilli	Bacillales	Bacillaceae	Bacillus	Bacillus pumilus	CB01
50	52	AluI: [50, 562]	NN_0000007973	Actinobacteria	Actinobacteria	Propionibacteriales	Propionibacteriaceae	Propionibacterium	Propionibacterium sp.	HMSC069G10
50	52	AluI: [50, 562]	NN_0000007995	Actinobacteria	Actinobacteria	Propionibacteriales	Propionibacteriaceae	Propionibacterium	Propionibacterium sp.	HMSC067A01
50	52	AluI: [50, 119]	NN_0000008115	Actinobacteria	Actinobacteria	Propionibacteriales	Propionibacteriaceae	Cutibacterium	Cutibacterium avidum	T13
50	52	AluI: [50, 296, 590]	NN_0000008248	Firmicutes	Bacilli	Bacillales	Bacillaceae	Bacillus	Bacillus licheniformis	RE1.58 RE1.58
50	52	AluI: [50, 296, 590]	NN_0000008287	Firmicutes	Bacilli	Bacillales	Bacillaceae	Bacillus	Bacillus licheniformis	YNP1-TSU
50	52	AluI: [50, 428]	NN_0000008295	Proteobacteria	Gammaproteobacteria	Alteromonadales	Alteromonadaceae	Marinobacter	Marinobacter sp.	C18
50	52	AluI: [50, 296]	NN_0000008297	Firmicutes	Bacilli	Bacillales	Bacillaceae	Bacillus	Bacillus paralicheniformis	B4121
50	52	AluI: [50, 296]	NN_0000008301	Firmicutes	Bacilli	Bacillales	Bacillaceae	Bacillus	Bacillus paralicheniformis	B4125
50	52	AluI: [50, 296]	NN_0000008303	Firmicutes	Bacilli	Bacillales	Bacillaceae	Bacillus	Bacillus paralicheniformis	B4123
50	52	AluI: [50, 565, 590]	NN_0000008305	Proteobacteria	Alphaproteobacteria	Rhodobacterales	Rhodobacteraceae	Labrenzia	Labrenzia aggregata	LZB033
50	52	AluI: [50, 296, 590]	NN_0000008349	Firmicutes	Bacilli	Bacillales	Bacillaceae	Bacillus	Bacillus licheniformis	(127160/7)
50	52	AluI: [50, 203, 425]	NN_0000008364	Actinobacteria	Actinobacteria	Pseudonocardiales	Pseudonocardiaceae	Pseudonocardia	Pseudonocardia sp.	CNS 004
50	52	AluI: [50, 162, 182, 203, 263, 293, 452, 587]	NN_0000008367	Actinobacteria	Actinobacteria	Micrococcales	Intrasporangiaceae	Ornithinimicrobium	Ornithinimicrobium sp.	CNJ 824
50	52	AluI: [50, 74, 88, 296, 436, 590]	NN_0000008444	Firmicutes	Bacilli	Bacillales	Bacillaceae	Bacillus	Bacillus swezeyi	NRRL B-41282
50	52	AluI: [50, 296]	NN_0000008446	Firmicutes	Bacilli	Bacillales	Bacillaceae	Bacillus	Bacillus haynesii	NRRL B-41327
50	52	AluI: [50, 587]	NN_0000008580	Proteobacteria	Alphaproteobacteria	Rhodobacterales	Rhodobacteraceae	Thioclava	Thioclava sp.	F28 4
50	52	AluI: [50, 587]	NN_0000008581	Proteobacteria	Alphaproteobacteria	Rhodobacterales	Rhodobacteraceae	Thioclava	Thioclava sp.	F36 7
50	52	AluI: [50, 182, 587]	NN_0000008582	Proteobacteria	Alphaproteobacteria	Rhodobacterales	Rhodobacteraceae	Thioclava	Thioclava marina	11.10-0-13
50	52	AluI: [50]	NN_0000008583	Proteobacteria	Alphaproteobacteria	Rhodobacterales	Rhodobacteraceae	Thioclava	Thioclava sp.	DLFJ4 1
50	52	AluI: [50]	NN_0000008584	Proteobacteria	Alphaproteobacteria	Rhodobacterales	Rhodobacteraceae	Thioclava	Thioclava sp.	DLFJ5 1
50	52	AluI: [50, 587]	NN_0000008585	Proteobacteria	Alphaproteobacteria	Rhodobacterales	Rhodobacteraceae	Thioclava	Thioclava sediminum	TAW-CT134
50	52	AluI: [50, 296]	NN_0000008628	Firmicutes	Bacilli	Bacillales	Bacillaceae	Bacillus	Bacillus paralicheniformis	F47
50	52	AluI: [50]	NN_0000008719	Proteobacteria	Alphaproteobacteria	Rhodobacterales	Rhodobacteraceae	Thioclava	Thioclava electrotropha	Elox9 Ga0079033_105
50	52	AluI: [50, 161, 203]	NN_0000008720	Actinobacteria	Actinobacteria	Micrococcales	Micrococcaceae	Rothia	Rothia nasimurium	PT-32
50	52	AluI: [50, 206, 590]	NN_0000008724	Proteobacteria	Alphaproteobacteria	Rhodobacterales	Rhodobacteraceae	Stappia	Stappia sp.	22II S9 Z10
50	52	AluI: [50, 263, 293, 425, 487]	NN_0000008786	Firmicutes	Negativicutes	Selenomonadales	Selenomonadaceae	Anaerovibrio	Anaerovibrio sp.	JC8
50	52	AluI: [50, 206]	NN_0000009041	Firmicutes	Clostridia	Clostridiales	Ruminococcaceae	Drancourtella	Drancourtella sp.	An210
50	52	AluI: [50, 203, 263, 293, 428, 590]	NN_0000009053	Firmicutes	Clostridia	Clostridiales	Ruminococcaceae	Pseudoflavonifractor	Pseudoflavonifractor sp.	An187
50	52	AluI: [50, 209]	NN_0000009054	Firmicutes	Clostridia	Clostridiales	Lachnospiraceae	Lachnoclostridium	Lachnoclostridium sp.	An181
50	52	AluI: [50, 206]	NN_0000009060	Firmicutes	Clostridia	Clostridiales	Ruminococcaceae	Drancourtella	Drancourtella sp.	An177
50	52	AluI: [50, 279, 428, 541, 590]	NN_0000009084	Firmicutes	Clostridia	Clostridiales	Lachnospiraceae	Lachnoclostridium	Lachnoclostridium sp.	An118
50	52	AluI: [50, 263, 287, 293, 590]	NN_0000009090	Firmicutes	Clostridia	Clostridiales	Ruminococcaceae	Flavonifractor	Flavonifractor sp.	An100
50	52	AluI: [50, 88, 202, 211, 428]	NN_0000009113	Proteobacteria	Alphaproteobacteria	Pelagibacterales	Pelagibacteraceae	unclassified Pelagibacteraceae	Pelagibacteraceae bacterium	TMED13
50	52	AluI: [50]	NN_0000009134	Proteobacteria	Alphaproteobacteria	Rhodospirillales	Rhodospirillaceae	unclassified Rhodospirillaceae	Rhodospirillaceae bacterium	TMED63
50	52	AluI: [50, 241, 428, 475, 541, 553]	NN_0000009140	Proteobacteria	Betaproteobacteria	unclassified Betaproteobacteria	unclassified Betaproteobacteria(misc)	None	Betaproteobacteria bacterium	TMED156
50	52	AluI: [50, 173, 199, 211, 487, 541, 590]	NN_0000009141	Proteobacteria	Betaproteobacteria	unclassified Betaproteobacteria	unclassified Betaproteobacteria(misc)	None	Betaproteobacteria bacterium	TMED82
50	52	AluI: [50, 206, 428, 590]	NN_0000009179	Proteobacteria	Alphaproteobacteria	Rhizobiales	Rhizobiaceae	Agrobacterium	Agrobacterium vitis	V80/94 AS1H4_2
50	52	AluI: [50, 88, 124, 193, 199, 205, 241, 328, 472, 562, 587, 595, 607]	NN_0000009181	Firmicutes	Bacilli	Lactobacillales	Lactobacillaceae	Lactobacillus	Lactobacillus paralimentarius	KACC 12383
50	52	AluI: [50]	NN_0000009185	Proteobacteria	Alphaproteobacteria	Rhodobacterales	Rhodobacteraceae	Haematobacter	Haematobacter genomosp	1H2240
50	52	AluI: [50, 61]	NN_0000009189	Bacteroidetes	Flavobacteriia	Flavobacteriales	Flavobacteriaceae	unclassified Flavobacteriaceae	Flavobacteriaceae bacterium	JJC
50	52	AluI: [50]	NN_0000009204	Proteobacteria	Alphaproteobacteria	Rhodobacterales	Rhodobacteraceae	Phaeobacter	Phaeobacter sp.	22II1 1F12B
50	52	AluI: [50, 587]	NN_0000009207	Proteobacteria	Alphaproteobacteria	Rhodobacterales	Rhodobacteraceae	Thioclava	Thioclava sp.	F1Mire 8
50	52	AluI: [50, 119, 161]	NN_0000009243	Actinobacteria	Actinobacteria	Micrococcales	Micrococcaceae	Rothia	Rothia sp.	Olga
50	52	AluI: [50, 203, 293, 368, 623]	NN_0000009261	Actinobacteria	Actinobacteria	Propionibacteriales	Propionibacteriaceae	unclassified Propionibacteriaceae	Propionibacteriaceae bacterium	NML 130396
50	52	AluI: [50, 119, 162, 431]	NN_0000009278	Proteobacteria	Alphaproteobacteria	unclassified Alphaproteobacteria	unclassified Alphaproteobacteria(misc)	None	Alphaproteobacteria bacterium	PA4
50	52	AluI: [50, 119, 565]	NN_0000009281	Proteobacteria	Alphaproteobacteria	Rhodobacterales	Rhodobacteraceae	Pseudorhodobacter	Pseudorhodobacter sp.	PARRP1
50	52	AluI: [50, 206]	NN_0000009311	Proteobacteria	Alphaproteobacteria	Sphingomonadales	Sphingomonadaceae	Sphingomonas	Sphingomonas sp.	32 62 10
50	52	AluI: [50, 182, 590]	NN_0000009312	Proteobacteria	Alphaproteobacteria	unclassified Alphaproteobacteria	unclassified Alphaproteobacteria(misc)	None	Alphaproteobacteria bacterium	32 64 14
50	52	AluI: [50, 196, 206, 598]	NN_0000009323	Proteobacteria	Alphaproteobacteria	Sphingomonadales	Sphingomonadaceae	Sphingomonas	Sphingomonas sp.	28 62 20
50	52	AluI: [50]	NN_0000009325	Proteobacteria	Alphaproteobacteria	Sphingomonadales	unclassified Sphingomonadales	None	Sphingomonadales bacterium	28 64 96
50	52	AluI: [50, 296, 590]	NN_0000009387	Firmicutes	Bacilli	Bacillales	Bacillaceae	Bacillus	Bacillus licheniformis	7712
50	52	AluI: [50, 296, 590]	NN_0000009390	Firmicutes	Bacilli	Bacillales	Bacillaceae	Bacillus	Bacillus licheniformis	7709
50	52	AluI: [50, 119, 286, 328]	NN_0000009400	Actinobacteria	Actinobacteria	Micrococcales	Micrococcaceae	Rothia	Rothia dentocariosa	OG2-1
50	52	AluI: [50]	NN_0000009458	Proteobacteria	Alphaproteobacteria	Rhodobacterales	Rhodobacteraceae	Yangia	Yangia sp.	SAOS 153D
50	52	AluI: [50, 143, 264]	NN_0000009595	Actinobacteria	Actinobacteria	Micrococcales	Brevibacteriaceae	Brevibacterium	Brevibacterium linens	JB5
50	52	AluI: [50, 137]	NN_0000009596	Actinobacteria	Actinobacteria	Micrococcales	Micrococcaceae	Glutamicibacter	Glutamicibacter sp.	BW78
50	52	AluI: [50, 88, 150, 214]	NN_0000009601	Actinobacteria	Actinobacteria	Micrococcales	Brevibacteriaceae	Brevibacterium	Brevibacterium linens	962_8
50	52	AluI: [50, 150, 214]	NN_0000009603	Actinobacteria	Actinobacteria	Micrococcales	Brevibacteriaceae	Brevibacterium	Brevibacterium linens	900_6
50	52	AluI: [50, 150, 214]	NN_0000009605	Actinobacteria	Actinobacteria	Micrococcales	Brevibacteriaceae	Brevibacterium	Brevibacterium linens	341_13
50	52	AluI: [50, 119, 256]	NN_0000009946	Actinobacteria	Actinobacteria	Micrococcales	Micrococcaceae	Rothia	Rothia dentocariosa	OG2-2
50	52	AluI: [50, 562]	NN_0000010683	Actinobacteria	Actinobacteria	Propionibacteriales	Propionibacteriaceae	Cutibacterium	Cutibacterium acnes	subsp. acnes
50	52	AluI: [50, 562]	NN_0000010690	Actinobacteria	Actinobacteria	Propionibacteriales	Propionibacteriaceae	Cutibacterium	Cutibacterium acnes	10-167
50	52	AluI: [50, 119]	NN_0000010941	Actinobacteria	Actinobacteria	Propionibacteriales	Propionibacteriaceae	Cutibacterium	Cutibacterium avidum	CI855_c5
50	52	AluI: [50]	NN_0000011139	Proteobacteria	Alphaproteobacteria	Rhodobacterales	Hyphomonadaceae	Robiginitomaculum	Robiginitomaculum sp.	None
50	52	AluI: [50, 206, 266]	NN_0000011143	Proteobacteria	Gammaproteobacteria	Alteromonadales	Alteromonadaceae	Marinobacter	Marinobacter sp.	None
50	52	AluI: [50, 354]	NN_0000011204	Proteobacteria	Alphaproteobacteria	Rhodobacterales	unclassified Rhodobacterales	None	Rhodobacterales bacterium	None
50	52	AluI: [50]	NN_0000011211	Proteobacteria	Alphaproteobacteria	Rhodobacterales	unclassified Rhodobacterales	None	Rhodobacterales bacterium	None
50	52	AluI: [50, 206, 475]	NN_0000011257	Bacteria candidate phyla	Patescibacteria group	Microgenomates group	None	Candidatus Levybacteria	Candidatus Levybacteria	bacterium CG22 combo CG10 13 8 21 14 all 35 11
50	52	AluI: [50, 296, 590]	NN_0000011309	Proteobacteria	Alphaproteobacteria	Rhodobacterales	unclassified Rhodobacterales	None	Rhodobacterales bacterium	CG 4 9 14 3 um filter 71 31
50	52	AluI: [50, 74, 119, 194, 265]	NN_0000011416	Firmicutes	Bacilli	Bacillales	Planococcaceae	Planomicrobium	Planomicrobium sp.	MB 3u 38
50	52	AluI: [50, 354, 414]	NN_0000011485	Proteobacteria	Alphaproteobacteria	unclassified Alphaproteobacteria	unclassified Alphaproteobacteria(misc)	None	Alphaproteobacteria bacterium	HGW Alphaproteobacteria 18
50	52	AluI: [50, 206, 495, 593]	NN_0000011494	Proteobacteria	Betaproteobacteria	Burkholderiales	unclassified Burkholderiales	Paucibacter	Paucibacter aquatile	CR182 CR182_seq3
50	52	AluI: [50, 98, 131, 185, 281]	NN_0000011517	Proteobacteria	Alphaproteobacteria	Rhizobiales	Methylobacteriaceae	Methylorubrum	Methylorubrum populi	None
50	52	AluI: [50, 185, 230]	NN_0000011545	Proteobacteria	Alphaproteobacteria	Rhodobacterales	Rhodobacteraceae	Ruegeria	Ruegeria sp.	TM1040
50	52	AluI: [50, 69, 409, 494]	NN_0000011610	Bacteroidetes	Bacteroidia	Bacteroidales	Porphyromonadaceae	Porphyromonas	Porphyromonas gingivalis	W83
50	52	AluI: [50, 302, 360, 434, 596]	NN_0000011652	Actinobacteria	Actinobacteria	Propionibacteriales	Propionibacteriaceae	Propionibacterium	Propionibacterium freudenreichii	None
50	52	AluI: [50, 302, 360, 434, 596]	NN_0000011667	Actinobacteria	Actinobacteria	Propionibacteriales	Propionibacteriaceae	Propionibacterium	Propionibacterium freudenreichii	None
50	52	AluI: [50, 212, 302, 360, 434, 596]	NN_0000011669	Actinobacteria	Actinobacteria	Propionibacteriales	Propionibacteriaceae	Propionibacterium	Propionibacterium freudenreichii	None
50	52	AluI: [50, 302, 360, 434, 596]	NN_0000011670	Actinobacteria	Actinobacteria	Propionibacteriales	Propionibacteriaceae	Propionibacterium	Propionibacterium freudenreichii	None
50	52	AluI: [50, 302, 360, 434, 596]	NN_0000011671	Actinobacteria	Actinobacteria	Propionibacteriales	Propionibacteriaceae	Propionibacterium	Propionibacterium freudenreichii	None
50	52	AluI: [50, 302, 360, 434, 596]	NN_0000011686	Actinobacteria	Actinobacteria	Propionibacteriales	Propionibacteriaceae	Propionibacterium	Propionibacterium freudenreichii	None
50	52	AluI: [50, 302, 360, 434, 596]	NN_0000011704	Actinobacteria	Actinobacteria	Propionibacteriales	Propionibacteriaceae	Propionibacterium	Propionibacterium freudenreichii	None
50	52	AluI: [50, 212, 302, 360, 434, 596]	NN_0000011714	Actinobacteria	Actinobacteria	Propionibacteriales	Propionibacteriaceae	Propionibacterium	Propionibacterium freudenreichii	None
50	52	AluI: [50, 302, 360, 434, 596]	NN_0000011716	Actinobacteria	Actinobacteria	Propionibacteriales	Propionibacteriaceae	Propionibacterium	Propionibacterium freudenreichii	None
50	52	AluI: [50, 406, 565, 598]	NN_0000011742	Firmicutes	Clostridia	Clostridiales	Lachnospiraceae	Butyrivibrio	Butyrivibrio sp.	INlla14
50	52	AluI: [50, 98, 185, 281]	NN_0000011747	Proteobacteria	Alphaproteobacteria	Rhizobiales	Methylobacteriaceae	Methylobacterium	Methylobacterium sp.	UNC378MF
50	52	AluI: [50, 106, 170, 208, 428, 598]	NN_0000011757	Firmicutes	Clostridia	Clostridiales	Lachnospiraceae	Butyrivibrio	Butyrivibrio sp.	INlla16
50	52	AluI: [50, 298, 394, 430, 583]	NN_0000011761	Firmicutes	Bacilli	Lactobacillales	Leuconostocaceae	unclassified Leuconostocaceae	Leuconostocaceae bacterium	R 53105
50	52	AluI: [50, 354, 428]	NN_0000011780	Proteobacteria	Alphaproteobacteria	Rhodobacterales	Rhodobacteraceae	Salipiger	Salipiger thiooxidans	DSM 10146
50	52	AluI: [50, 610]	NN_0000011797	Firmicutes	Clostridia	Clostridiales	Lachnospiraceae	unclassified Lachnospiraceae	Lachnospiraceae bacterium	G41
50	52	AluI: [50, 206, 590]	NN_0000011805	Proteobacteria	Alphaproteobacteria	Rhodobacterales	Rhodobacteraceae	Albidovulum	Albidovulum xiamenense	CGMCC 1.10789
50	52	AluI: [50, 98, 185, 281, 290]	NN_0000011830	Proteobacteria	Alphaproteobacteria	Rhizobiales	Methylobacteriaceae	Methylobacterium	Methylobacterium phyllostachyos	BL47
50	52	AluI: [50, 206, 220, 565, 590]	NN_0000011831	Firmicutes	Bacilli	Bacillales	Bacillaceae	Bacillus	Bacillus daliensis	CGMCC 1.10369
50	52	AluI: [50, 590]	NN_0000011834	Proteobacteria	Alphaproteobacteria	Rhizobiales	Phyllobacteriaceae	Phyllobacterium	Phyllobacterium sp.	OV277
50	52	AluI: [50, 508, 565]	NN_0000011844	Proteobacteria	Alphaproteobacteria	Rhodobacterales	Rhodobacteraceae	Pseudovibrio	Pseudovibrio sp.	Tun PSC04 5 I4
50	52	AluI: [50]	NN_0000011923	Proteobacteria	Alphaproteobacteria	Rhodobacterales	Rhodobacteraceae	Paracoccus	Paracoccus alcaliphilus	DSM 8512
50	52	AluI: [50, 590]	NN_0000011927	Proteobacteria	Alphaproteobacteria	Rhodobacterales	Rhodobacteraceae	Maribius	Maribius pelagius	DSM 26893
50	52	AluI: [50, 596]	NN_0000011931	Proteobacteria	Alphaproteobacteria	Rhizobiales	Methylobacteriaceae	Methylobacterium	Methylobacterium sp.	ap11
50	52	AluI: [50, 162, 248, 590]	NN_0000011946	Firmicutes	Bacilli	Bacillales	Bacillaceae	Salisediminibacterium	Salisediminibacterium haloalkalitolerans	10nlg
50	52	AluI: [50, 137, 144, 425, 587]	NN_0000011950	Actinobacteria	Actinobacteria	Propionibacteriales	Propionibacteriaceae	Propionibacterium	Propionibacterium cyclohexanicum	DSM 16859
50	52	AluI: [50, 98, 131, 185, 266, 281, 290, 431, 593]	NN_0000011998	Proteobacteria	Alphaproteobacteria	Rhizobiales	Methylobacteriaceae	Methylobacterium	Methylobacterium gossipiicola	Gh-105
50	52	AluI: [50, 98, 185, 206, 290]	NN_0000011999	Proteobacteria	Alphaproteobacteria	Rhizobiales	Methylobacteriaceae	Methylobacterium	Methylobacterium phyllosphaerae	CBMB27
50	52	AluI: [50, 428]	NN_0000012019	Proteobacteria	Gammaproteobacteria	Alteromonadales	Alteromonadaceae	Marinobacter	Marinobacter sp.	DSM 26291
50	52	AluI: [50, 98, 185, 281]	NN_0000012022	Proteobacteria	Alphaproteobacteria	Rhizobiales	Methylobacteriaceae	Methylobacterium	Methylobacterium pseudosasicola	BL36
50	52	AluI: [50, 296, 371]	NN_0000012025	Actinobacteria	Actinobacteria	Pseudonocardiales	Pseudonocardiaceae	Pseudonocardia	Pseudonocardia ammonioxydans	CGMCC 4.1877
50	52	AluI: [50, 313, 433, 508]	NN_0000012033	Firmicutes	Bacilli	Bacillales	Bacillaceae	Halolactibacillus	Halolactibacillus alkaliphilus	CGMCC 1.6843
50	52	AluI: [50, 203]	NN_0000012051	Proteobacteria	Gammaproteobacteria	Oceanospirillales	Halomonadaceae	Halomonas	Halomonas saccharevitans	CGMCC 1.6493
50	52	AluI: [50, 64, 263, 425]	NN_0000012056	Firmicutes	Negativicutes	Selenomonadales	Selenomonadaceae	Selenomonas	Selenomonas ruminantium	GACV-9
50	52	AluI: [50, 137, 406, 428, 610]	NN_0000012057	Firmicutes	Clostridia	Clostridiales	Lachnospiraceae	Butyrivibrio	Butyrivibrio sp.	INlla21
50	52	AluI: [50, 434]	NN_0000012059	Proteobacteria	Alphaproteobacteria	Rhizobiales	Methylobacteriaceae	Methylobacterium	Methylobacterium sp.	174MFSha1 1
50	52	AluI: [50, 281, 371, 575]	NN_0000012061	Actinobacteria	Actinobacteria	Micrococcales	Micrococcaceae	Micrococcus	Micrococcus terreus	CGMCC 1.7054
50	52	AluI: [50, 152, 587]	NN_0000012094	Firmicutes	Bacilli	Bacillales	Bacillaceae	Edaphobacillus	Edaphobacillus lindanitolerans	MNA4
50	52	AluI: [50, 278]	NN_0000012412	Actinobacteria	Actinobacteria	Micrococcales	Brevibacteriaceae	Brevibacterium	Brevibacterium yomogidense	B Co 03.10
50	52	AluI: [50]	NN_0000012415	Proteobacteria	Alphaproteobacteria	Rhodobacterales	Rhodobacteraceae	Pseudooceanicola	Pseudooceanicola marinus	CECT 7751
50	52	AluI: [50, 206, 354, 590]	NN_0000012463	Proteobacteria	Alphaproteobacteria	Rhodobacterales	Rhodobacteraceae	Maritimibacter	Maritimibacter sp.	HL 12
50	52	AluI: [50]	NN_0000012477	Proteobacteria	Alphaproteobacteria	Rhodobacterales	Rhodobacteraceae	Paracoccus	Paracoccus sediminis	DSM 26170
50	52	AluI: [50, 182, 587]	NN_0000012485	Proteobacteria	Alphaproteobacteria	Rhodobacterales	Rhodobacteraceae	Rhodobacter	Rhodobacter megalophilus	DSM 18937
50	52	AluI: [50, 162, 247, 406, 511, 565]	NN_0000012500	Firmicutes	Bacilli	Bacillales	Bacillaceae	Bacillus	Bacillus pumilus	NCTC10337
50	52	AluI: [50, 119, 150, 203]	NN_0000012503	Actinobacteria	Actinobacteria	Micrococcales	Dermatophilaceae	Dermatophilus	Dermatophilus congolensis	NCTC13039
50	52	AluI: [50, 203]	NN_0000012528	Proteobacteria	Alphaproteobacteria	Rhodobacterales	Rhodobacteraceae	Rhodobacter	Rhodobacter maris	JA276
50	52	AluI: [50, 590]	NN_0000012559	Proteobacteria	Alphaproteobacteria	Rhizobiales	Phyllobacteriaceae	Mesorhizobium	Mesorhizobium ciceri	biovar biserrulae WSM1271
50	52	AluI: [50, 182, 587]	NN_0000012566	Proteobacteria	Alphaproteobacteria	Rhodobacterales	Rhodobacteraceae	Rhodobacter	Rhodobacter sphaeroides	2 4 1
52	52	AluI: [52, 604]	NN_0000000007	Firmicutes	Bacilli	Bacillales	Bacillaceae	Bacillus	Bacillus thuringiensis	Al Hakam
52	52	AluI: [52, 604]	NN_0000000115	Firmicutes	Bacilli	Lactobacillales	Streptococcaceae	Streptococcus	Streptococcus pyogenes	MGAS10394
52	52	AluI: [52, 604]	NN_0000000265	Firmicutes	Bacilli	Bacillales	Bacillaceae	Bacillus	Bacillus cereus	B4264
52	52	AluI: [52, 604]	NN_0000000267	Firmicutes	Bacilli	Bacillales	Bacillaceae	Bacillus	Bacillus cereus	AH820
52	52	AluI: [52, 604]	NN_0000000279	Firmicutes	Bacilli	Bacillales	Bacillaceae	Bacillus	Bacillus cereus	Q1
52	52	AluI: [52, 76]	NN_0000000324	Firmicutes	Clostridia	Clostridiales	Hungateiclostridiaceae	Mageeibacillus	Mageeibacillus indolicus	UPII9 5
52	52	AluI: [52, 604]	NN_0000000350	Firmicutes	Bacilli	Bacillales	Bacillaceae	Bacillus	Bacillus cereus	biovar anthracis CI
52	52	AluI: [52, 604]	NN_0000000405	Firmicutes	Bacilli	Bacillales	Bacillaceae	Bacillus	Bacillus thuringiensis	serovar finitimus YBT 020
52	52	AluI: [52, 63]	NN_0000000448	Firmicutes	Clostridia	Thermoanaerobacterales	Thermoanaerobacterales Family III Incertae Sedis	Thermoanaerobacterium	Thermoanaerobacterium xylanolyticum	LX 11
52	52	AluI: [52, 484, 529]	NN_0000000535	Firmicutes	Clostridia	Clostridiales	Peptococcaceae	Desulfitobacterium	Desulfitobacterium dehalogenans	ATCC 51507
52	52	AluI: [52, 604]	NN_0000000544	Firmicutes	Bacilli	Bacillales	Bacillaceae	Bacillus	Bacillus thuringiensis	HD 789
52	52	AluI: [52, 604]	NN_0000000557	Firmicutes	Bacilli	Bacillales	Bacillaceae	Bacillus	Bacillus thuringiensis	MC28
52	52	AluI: [52, 76, 85, 270, 307, 529]	NN_0000000575	Firmicutes	Clostridia	Thermoanaerobacterales	Thermoanaerobacterales Family III Incertae Sedis	Thermoanaerobacterium	Thermoanaerobacterium thermosaccharolyticum	M0795
52	52	AluI: [52, 604]	NN_0000000586	Firmicutes	Bacilli	Bacillales	Bacillaceae	Bacillus	Bacillus thuringiensis	serovar thuringiensis IS5056
52	52	AluI: [52, 604]	NN_0000000623	Firmicutes	Bacilli	Bacillales	Bacillaceae	Bacillus	Bacillus thuringiensis	YBT 1518
52	52	AluI: [52, 604]	NN_0000000654	Firmicutes	Bacilli	Bacillales	Bacillaceae	Bacillus	Bacillus bombysepticus	Wang
52	52	AluI: [52, 604]	NN_0000000658	Firmicutes	Bacilli	Bacillales	Bacillaceae	Bacillus	Bacillus thuringiensis	serovar kurstaki YBT 1520
52	52	AluI: [52, 232, 604]	NN_0000000663	Firmicutes	Bacilli	Bacillales	Bacillaceae	Bacillus	Bacillus cereus	FT9
52	52	AluI: [52]	NN_0000000682	Firmicutes	Bacilli	Bacillales	Bacillaceae	Bacillus	Bacillus pseudomycoides	219298
52	52	AluI: [52, 328, 371, 436]	NN_0000000699	Tenericutes	None	None	None	Candidatus Izimaplasma	Candidatus Izimaplasma	sp HR1
52	52	AluI: [52, 604]	NN_0000000768	Firmicutes	Bacilli	Bacillales	Bacillaceae	Bacillus	Bacillus thuringiensis	HD1011
52	52	AluI: [52, 604]	NN_0000000821	Firmicutes	Bacilli	Bacillales	Bacillaceae	Bacillus	Bacillus cereus	FORC_005
52	52	AluI: [52, 604]	NN_0000000893	Firmicutes	Bacilli	Bacillales	Bacillaceae	Bacillus	Bacillus thuringiensis	HS18-1
52	52	AluI: [52, 604]	NN_0000000894	Firmicutes	Bacilli	Bacillales	Bacillaceae	Bacillus	Bacillus thuringiensis	serovar indiana
52	52	AluI: [52, 604]	NN_0000000922	Firmicutes	Bacilli	Bacillales	Bacillaceae	Bacillus	Bacillus anthracis	Larissa
52	52	AluI: [52, 217, 328, 364, 538]	NN_0000000939	Fusobacteria	Fusobacteriia	Fusobacteriales	Fusobacteriaceae	Fusobacterium	Fusobacterium nucleatum	subsp. nucleatum ChDC F316
52	52	AluI: [52, 232, 604]	NN_0000000955	Firmicutes	Bacilli	Bacillales	Bacillaceae	Bacillus	Bacillus thuringiensis	XL6
52	52	AluI: [52, 85, 217, 328, 364]	NN_0000000969	Fusobacteria	Fusobacteriia	Fusobacteriales	Fusobacteriaceae	Fusobacterium	Fusobacterium hwasookii	ChDC F206
52	52	AluI: [52, 85, 217, 328, 364]	NN_0000000970	Fusobacteria	Fusobacteriia	Fusobacteriales	Fusobacteriaceae	Fusobacterium	Fusobacterium hwasookii	ChDC F300
52	52	AluI: [52, 604]	NN_0000000973	Firmicutes	Bacilli	Bacillales	Bacillaceae	Bacillus	Bacillus thuringiensis	CTC
52	52	AluI: [52, 604]	NN_0000001104	Firmicutes	Bacilli	Bacillales	Bacillaceae	Bacillus	Bacillus thuringiensis	serovar coreanensis
52	52	AluI: [52, 604]	NN_0000001122	Firmicutes	Bacilli	Bacillales	Bacillaceae	Bacillus	Bacillus thuringiensis	MYBT18246
52	52	AluI: [52, 604]	NN_0000001195	Firmicutes	Bacilli	Bacillales	Bacillaceae	Bacillus	Bacillus cereus	FORC_024
52	52	AluI: [52, 604]	NN_0000001196	Firmicutes	Bacilli	Bacillales	Bacillaceae	Bacillus	Bacillus thuringiensis	Bt18247
52	52	AluI: [52, 604]	NN_0000001202	Firmicutes	Bacilli	Bacillales	Bacillaceae	Bacillus	Bacillus sp.	ABP14
52	52	AluI: [52, 136, 235, 328, 349, 406, 484, 538]	NN_0000001214	Firmicutes	Clostridia	Clostridiales	Clostridiaceae	Clostridium	Clostridium botulinum	CDC_67071
52	52	AluI: [52, 604]	NN_0000001364	Firmicutes	Bacilli	Bacillales	Bacillaceae	Bacillus	Bacillus mycoides	Gnyt1
52	52	AluI: [52, 604]	NN_0000001415	Firmicutes	Bacilli	Bacillales	Bacillaceae	Bacillus	Bacillus thuringiensis	SCG04-02
52	52	AluI: [52, 604]	NN_0000001418	Firmicutes	Bacilli	Bacillales	Bacillaceae	Bacillus	Bacillus thuringiensis	YGd22-03
52	52	AluI: [52, 604]	NN_0000001420	Firmicutes	Bacilli	Bacillales	Bacillaceae	Bacillus	Bacillus thuringiensis	BM-BT15426
52	52	AluI: [52, 217, 328, 364, 547]	NN_0000001439	Fusobacteria	Fusobacteriia	Fusobacteriales	Fusobacteriaceae	Fusobacterium	Fusobacterium nucleatum	subsp. polymorphum
52	52	AluI: [52, 604]	NN_0000001444	Firmicutes	Bacilli	Bacillales	Bacillaceae	Bacillus	Bacillus cereus	D12_2
52	52	AluI: [52, 604]	NN_0000001457	Firmicutes	Bacilli	Bacillales	Bacillaceae	Bacillus	Bacillus cereus	FORC_047
52	52	AluI: [52, 217, 328, 364]	NN_0000001487	Fusobacteria	Fusobacteriia	Fusobacteriales	Fusobacteriaceae	Fusobacterium	Fusobacterium sp.	oral taxon 203
52	52	AluI: [52, 604]	NN_0000001516	Firmicutes	Bacilli	Bacillales	Bacillaceae	Bacillus	Bacillus cereus	HBL-AI
52	52	AluI: [52, 604]	NN_0000001550	Firmicutes	Bacilli	Bacillales	Bacillaceae	Bacillus	Bacillus cereus	BHU2
52	52	AluI: [52, 604]	NN_0000001551	Firmicutes	Bacilli	Bacillales	Bacillaceae	Bacillus	Bacillus cereus	BHU1
52	52	AluI: [52, 85, 217, 328, 364]	NN_0000001586	Fusobacteria	Fusobacteriia	Fusobacteriales	Fusobacteriaceae	Fusobacterium	Fusobacterium periodonticum	KCOM 1283
52	52	AluI: [52, 85, 217, 328, 364]	NN_0000001587	Fusobacteria	Fusobacteriia	Fusobacteriales	Fusobacteriaceae	Fusobacterium	Fusobacterium periodonticum	KCOM 1261
52	52	AluI: [52, 85, 217, 328, 364]	NN_0000001588	Fusobacteria	Fusobacteriia	Fusobacteriales	Fusobacteriaceae	Fusobacterium	Fusobacterium periodonticum	KCOM 1263
52	52	AluI: [52, 85, 217, 328, 364]	NN_0000001589	Fusobacteria	Fusobacteriia	Fusobacteriales	Fusobacteriaceae	Fusobacterium	Fusobacterium periodonticum	KCOM 1277
52	52	AluI: [52, 85, 217, 328, 364]	NN_0000001592	Fusobacteria	Fusobacteriia	Fusobacteriales	Fusobacteriaceae	Fusobacterium	Fusobacterium periodonticum	KCOM 2555
52	52	AluI: [52, 604]	NN_0000001609	Firmicutes	Bacilli	Bacillales	Bacillaceae	Bacillus	Bacillus sp.	HBCD sjtu
52	52	AluI: [52, 85, 217, 235, 424]	NN_0000001883	Firmicutes	Clostridia	Clostridiales	Clostridiaceae	Caloramator	Caloramator australicus	RC3
52	52	AluI: [52, 604]	NN_0000001926	Firmicutes	Bacilli	Bacillales	Bacillaceae	Bacillus	Bacillus sp.	GeD10
52	52	AluI: [52, 235, 547]	NN_0000001960	Firmicutes	Clostridia	Clostridiales	Clostridiaceae	Clostridium	Clostridium sp.	CAG:7
52	52	AluI: [52, 174]	NN_0000001968	Firmicutes	Clostridia	Clostridiales	Clostridiaceae	Clostridium	Clostridium sp.	CAG:264
52	52	AluI: [52, 235, 522]	NN_0000002034	Firmicutes	Clostridia	Clostridiales	Clostridiaceae	Clostridium	Clostridium sp.	CAG:510
52	52	AluI: [52, 76]	NN_0000002049	Firmicutes	Clostridia	Clostridiales	Eubacteriaceae	Eubacterium	Eubacterium sp.	CAG:192
52	52	AluI: [52, 547]	NN_0000002088	Firmicutes	Clostridia	Clostridiales	Clostridiaceae	Clostridium	Clostridium nexile	CAG:348
52	52	AluI: [52, 63, 214, 330]	NN_0000002095	Firmicutes	Clostridia	Clostridiales	Clostridiaceae	Clostridium	Clostridium sp.	CAG:352
52	52	AluI: [52, 124, 275, 442, 472, 599, 611, 619]	NN_0000002190	Firmicutes	Clostridia	Clostridiales	Ruminococcaceae	Ruminococcus	Ruminococcus sp.	CAG:624
52	52	AluI: [52, 181, 199, 587]	NN_0000002193	Firmicutes	Clostridia	Clostridiales	Eubacteriaceae	Eubacterium	Eubacterium sp.	CAG:581
52	52	AluI: [52, 604]	NN_0000002368	Firmicutes	Bacilli	Lactobacillales	Streptococcaceae	Streptococcus	Streptococcus pneumoniae	None
52	52	AluI: [52, 604]	NN_0000002369	Firmicutes	Bacilli	Lactobacillales	Streptococcaceae	Streptococcus	Streptococcus pneumoniae	None
52	52	AluI: [52, 604]	NN_0000002384	Firmicutes	Bacilli	Lactobacillales	Streptococcaceae	Streptococcus	Streptococcus pneumoniae	None
52	52	AluI: [52, 604]	NN_0000002386	Firmicutes	Bacilli	Lactobacillales	Streptococcaceae	Streptococcus	Streptococcus pneumoniae	None
52	52	AluI: [52, 217, 328, 364, 547]	NN_0000002388	Fusobacteria	Fusobacteriia	Fusobacteriales	Fusobacteriaceae	Fusobacterium	Fusobacterium nucleatum	subsp. polymorphum
52	52	AluI: [52, 604]	NN_0000002698	Firmicutes	Bacilli	Lactobacillales	Streptococcaceae	Streptococcus	Streptococcus pneumoniae	None
52	52	AluI: [52, 604]	NN_0000003356	Firmicutes	Bacilli	Bacillales	Bacillaceae	Bacillus	Bacillus subtilis	None
52	52	AluI: [52, 522, 587, 604]	NN_0000003910	Proteobacteria	Gammaproteobacteria	Oceanospirillales	Oceanospirillaceae	Marinomonas	Marinomonas sp.	MED121
52	52	AluI: [52, 217, 443]	NN_0000003935	Firmicutes	Clostridia	Clostridiales	Eubacteriaceae	Eubacterium	Eubacterium ventriosum	ATCC 27560
52	52	AluI: [52]	NN_0000003945	Firmicutes	Clostridia	Clostridiales	Clostridiaceae	Clostridium	Clostridium sp.	L2 50
52	52	AluI: [52, 85, 136]	NN_0000003968	Firmicutes	Erysipelotrichia	Erysipelotrichales	Erysipelotrichaceae	Erysipelatoclostridium	[Clostridium] spiroforme	DSM 1552
52	52	AluI: [52, 136, 235, 328, 406, 484, 538]	NN_0000003981	Firmicutes	Clostridia	Clostridiales	Clostridiaceae	Clostridium	Clostridium sporogenes	ATCC 15579
52	52	AluI: [52, 604]	NN_0000003987	Firmicutes	Bacilli	Bacillales	Bacillaceae	Bacillus	Bacillus cereus	W
52	52	AluI: [52, 604]	NN_0000004053	Firmicutes	Bacilli	Bacillales	Bacillaceae	Bacillus	Bacillus cereus	m1293
52	52	AluI: [52, 604]	NN_0000004056	Firmicutes	Bacilli	Bacillales	Bacillaceae	Bacillus	Bacillus cereus	172560W
52	52	AluI: [52, 604]	NN_0000004057	Firmicutes	Bacilli	Bacillales	Bacillaceae	Bacillus	Bacillus wiedmannii	strain MM3MM3
52	52	AluI: [52, 604]	NN_0000004058	Firmicutes	Bacilli	Bacillales	Bacillaceae	Bacillus	Bacillus mycoides	strain AH621AH621
52	52	AluI: [52, 604]	NN_0000004060	Firmicutes	Bacilli	Bacillales	Bacillaceae	Bacillus	Bacillus cereus	ATCC 4342
52	52	AluI: [52, 604]	NN_0000004061	Firmicutes	Bacilli	Bacillales	Bacillaceae	Bacillus	Bacillus cereus	m1550
52	52	AluI: [52, 604]	NN_0000004064	Firmicutes	Bacilli	Bacillales	Bacillaceae	Bacillus	Bacillus cereus	BDRD ST196
52	52	AluI: [52, 604]	NN_0000004065	Firmicutes	Bacilli	Bacillales	Bacillaceae	Bacillus	Bacillus cereus	BDRD Cer4
52	52	AluI: [52, 604]	NN_0000004066	Firmicutes	Bacilli	Bacillales	Bacillaceae	Bacillus	Bacillus cereus	958201
52	52	AluI: [52, 604]	NN_0000004068	Firmicutes	Bacilli	Bacillales	Bacillaceae	Bacillus	Bacillus cereus	Rock1 15
52	52	AluI: [52, 604]	NN_0000004069	Firmicutes	Bacilli	Bacillales	Bacillaceae	Bacillus	Bacillus cereus	Rock3 28
52	52	AluI: [52, 604]	NN_0000004070	Firmicutes	Bacilli	Bacillales	Bacillaceae	Bacillus	Bacillus cereus	Rock3 29
52	52	AluI: [52, 604]	NN_0000004071	Firmicutes	Bacilli	Bacillales	Bacillaceae	Bacillus	Bacillus cereus	Rock3 42
52	52	AluI: [52]	NN_0000004072	Firmicutes	Bacilli	Bacillales	Bacillaceae	Bacillus	Bacillus cereus	Rock3 44
52	52	AluI: [52, 604]	NN_0000004073	Firmicutes	Bacilli	Bacillales	Bacillaceae	Bacillus	Bacillus cereus	Rock4 2
52	52	AluI: [52, 604]	NN_0000004075	Firmicutes	Bacilli	Bacillales	Bacillaceae	Bacillus	Bacillus mycoides	strain AH603AH603
52	52	AluI: [52, 604]	NN_0000004077	Firmicutes	Bacilli	Bacillales	Bacillaceae	Bacillus	Bacillus cereus	AH1271
52	52	AluI: [52, 604]	NN_0000004079	Firmicutes	Bacilli	Bacillales	Bacillaceae	Bacillus	Bacillus cereus	AH1273
52	52	AluI: [52]	NN_0000004081	Firmicutes	Bacilli	Bacillales	Bacillaceae	Bacillus	Bacillus pseudomycoides	Rock1-4
52	52	AluI: [52]	NN_0000004083	Firmicutes	Bacilli	Bacillales	Bacillaceae	Bacillus	Bacillus pseudomycoides	DSM 12442
52	52	AluI: [52, 232, 604]	NN_0000004084	Firmicutes	Bacilli	Bacillales	Bacillaceae	Bacillus	Bacillus thuringiensis	serovar tochigiensis BGSC 4Y1
52	52	AluI: [52, 604]	NN_0000004087	Firmicutes	Bacilli	Bacillales	Bacillaceae	Bacillus	Bacillus thuringiensis	serovar sotto T04001
52	52	AluI: [52, 604]	NN_0000004088	Firmicutes	Bacilli	Bacillales	Bacillaceae	Bacillus	Bacillus thuringiensis	serovar pakistani T13001
52	52	AluI: [52, 604]	NN_0000004090	Firmicutes	Bacilli	Bacillales	Bacillaceae	Bacillus	Bacillus thuringiensis	serovar monterrey BGSC 4AJ1
52	52	AluI: [52, 604]	NN_0000004092	Firmicutes	Bacilli	Bacillales	Bacillaceae	Bacillus	Bacillus thuringiensis	serovar andalousiensis BGSC 4AW1
52	52	AluI: [52, 604]	NN_0000004094	Firmicutes	Bacilli	Bacillales	Bacillaceae	Bacillus	Bacillus thuringiensis	serovar huazhongensis BGSC 4BD1
52	52	AluI: [52, 604]	NN_0000004095	Firmicutes	Bacilli	Bacillales	Bacillaceae	Bacillus	Bacillus thuringiensis	serovar pulsiensis BGSC 4CC1
52	52	AluI: [52, 604]	NN_0000004096	Firmicutes	Bacilli	Bacillales	Bacillaceae	Bacillus	Bacillus thuringiensis	IBL 200
52	52	AluI: [52, 604]	NN_0000004097	Firmicutes	Bacilli	Bacillales	Bacillaceae	Bacillus	Bacillus thuringiensis	IBL 4222
52	52	AluI: [52, 461, 559]	NN_0000004100	Bacteroidetes	Bacteroidia	Bacteroidales	Porphyromonadaceae	Porphyromonas	Porphyromonas endodontalis	ATCC 35406
52	52	AluI: [52, 82, 133, 217, 232, 364, 406, 424, 505, 538]	NN_0000004104	Fusobacteria	Fusobacteriia	Fusobacteriales	Fusobacteriaceae	Fusobacterium	Fusobacterium mortiferum	ATCC 9817
52	52	AluI: [52, 328, 364]	NN_0000004105	Fusobacteria	Fusobacteriia	Fusobacteriales	Fusobacteriaceae	Fusobacterium	Fusobacterium nucleatum	subsp. vincentii 4 1 13
52	52	AluI: [52, 328, 364]	NN_0000004145	Fusobacteria	Fusobacteriia	Fusobacteriales	Fusobacteriaceae	Fusobacterium	Fusobacterium nucleatum	subsp. vincentii 3 1 36A2
52	52	AluI: [52, 217, 328, 364]	NN_0000004221	Fusobacteria	Fusobacteriia	Fusobacteriales	Fusobacteriaceae	Fusobacterium	Fusobacterium nucleatum	subsp. animalis D11
52	52	AluI: [52, 217, 328, 364, 538]	NN_0000004252	Fusobacteria	Fusobacteriia	Fusobacteriales	Fusobacteriaceae	Fusobacterium	Fusobacterium nucleatum	subsp. nucleatum ATCC 23726
52	52	AluI: [52, 136, 235, 364]	NN_0000004272	Firmicutes	Tissierellia	Tissierellales	Peptoniphilaceae	Peptoniphilus	Peptoniphilus sp.	oral taxon 836 str. F0141
52	52	AluI: [52, 137, 290, 301, 428]	NN_0000004463	Firmicutes	Clostridia	Clostridiales	Hungateiclostridiaceae	Ruminiclostridium	Ruminiclostridium papyrosolvens	DSM 2782
52	52	AluI: [52, 217, 328, 364]	NN_0000004542	Fusobacteria	Fusobacteriia	Fusobacteriales	Fusobacteriaceae	Fusobacterium	Fusobacterium nucleatum	subsp. animalis 21 1A
52	52	AluI: [52, 217, 328, 364]	NN_0000004543	Fusobacteria	Fusobacteriia	Fusobacteriales	Fusobacteriaceae	Fusobacterium	Fusobacterium nucleatum	subsp. animalis 11 3 2
52	52	AluI: [52, 85, 133, 232, 443, 484]	NN_0000004544	Firmicutes	Clostridia	Clostridiales	Clostridiaceae	Clostridium	Clostridium botulinum	C str. Stockholm
52	52	AluI: [52]	NN_0000004562	Firmicutes	Negativicutes	Veillonellales	Veillonellaceae	Veillonella	Veillonella sp.	oral taxon 780 str. F0422
52	52	AluI: [52, 604]	NN_0000004623	Firmicutes	Bacilli	Bacillales	Bacillaceae	Bacillus	Bacillus sp.	7NA6NA55CFAANACT2
52	52	AluI: [52, 133, 328]	NN_0000004642	Fusobacteria	Fusobacteriia	Fusobacteriales	Fusobacteriaceae	Fusobacterium	Fusobacterium necrophorum	subsp. funduliforme 1 1 36S
52	52	AluI: [52, 217, 328, 364]	NN_0000004650	Fusobacteria	Fusobacteriia	Fusobacteriales	Fusobacteriaceae	Fusobacterium	Fusobacterium nucleatum	subsp. animalis F0419
52	52	AluI: [52, 133, 328, 364]	NN_0000004751	Fusobacteria	Fusobacteriia	Fusobacteriales	Fusobacteriaceae	Fusobacterium	Fusobacterium nucleatum	subsp. fusiforme ATCC 51190
52	52	AluI: [52, 604]	NN_0000004771	Firmicutes	Bacilli	Bacillales	Bacillaceae	Bacillus	Bacillus cereus	VD022
52	52	AluI: [52, 604]	NN_0000004773	Firmicutes	Bacilli	Bacillales	Bacillaceae	Bacillus	Bacillus cereus	VD142
52	52	AluI: [52, 604]	NN_0000004779	Firmicutes	Bacilli	Bacillales	Bacillaceae	Bacillus	Bacillus cereus	BAG4X12 1
52	52	AluI: [52, 604]	NN_0000004783	Firmicutes	Bacilli	Bacillales	Bacillaceae	Bacillus	Bacillus cereus	BAG6X1 2
52	52	AluI: [52, 604]	NN_0000004786	Firmicutes	Bacilli	Bacillales	Bacillaceae	Bacillus	Bacillus cereus	HuA2 4
52	52	AluI: [52, 604]	NN_0000004789	Firmicutes	Bacilli	Bacillales	Bacillaceae	Bacillus	Bacillus cereus	HuB5 5
52	52	AluI: [52, 604]	NN_0000004795	Firmicutes	Bacilli	Bacillales	Bacillaceae	Bacillus	Bacillus cereus	VD014
52	52	AluI: [52, 604]	NN_0000004800	Firmicutes	Bacilli	Bacillales	Bacillaceae	Bacillus	Bacillus cereus	VD107
52	52	AluI: [52, 604]	NN_0000004807	Firmicutes	Bacilli	Bacillales	Bacillaceae	Bacillus	Bacillus cereus	VD200
52	52	AluI: [52, 604]	NN_0000004809	Firmicutes	Bacilli	Bacillales	Bacillaceae	Bacillus	Bacillus cereus	VDM034
52	52	AluI: [52, 604]	NN_0000004813	Firmicutes	Bacilli	Bacillales	Bacillaceae	Bacillus	Bacillus cereus	BAG1X1 2
52	52	AluI: [52, 604]	NN_0000004853	Firmicutes	Bacilli	Bacillales	Bacillaceae	Bacillus	Bacillus cereus	HuA2 1
52	52	AluI: [52, 522]	NN_0000004916	Firmicutes	Negativicutes	Veillonellales	Veillonellaceae	Veillonella	Veillonella seminalis	ACS 216 V Col6b
52	52	AluI: [52, 604]	NN_0000005293	Firmicutes	Bacilli	Bacillales	Bacillaceae	Bacillus	Bacillus cereus	VD133
52	52	AluI: [52, 604]	NN_0000005295	Firmicutes	Bacilli	Bacillales	Bacillaceae	Bacillus	Bacillus cereus	BAG1X2 1
52	52	AluI: [52, 604]	NN_0000005300	Firmicutes	Bacilli	Bacillales	Bacillaceae	Bacillus	Bacillus cereus	BAG1O 1
52	52	AluI: [52, 460, 604]	NN_0000005306	Firmicutes	Bacilli	Bacillales	Bacillaceae	Bacillus	Bacillus cereus	MC118
52	52	AluI: [52, 604]	NN_0000005307	Firmicutes	Bacilli	Bacillales	Bacillaceae	Bacillus	Bacillus cereus	VD131
52	52	AluI: [52]	NN_0000005312	Firmicutes	Bacilli	Bacillales	Bacillaceae	Bacillus	Bacillus cereus	VD136
52	52	AluI: [52, 460, 604]	NN_0000005315	Firmicutes	Bacilli	Bacillales	Bacillaceae	Bacillus	Bacillus cereus	VD118
52	52	AluI: [52, 604]	NN_0000005322	Firmicutes	Bacilli	Bacillales	Bacillaceae	Bacillus	Bacillus cereus	B5 2
52	52	AluI: [52, 604]	NN_0000005324	Firmicutes	Bacilli	Bacillales	Bacillaceae	Bacillus	Bacillus cereus	BAG3O 1
52	52	AluI: [52, 604]	NN_0000005391	Firmicutes	Bacilli	Bacillales	Bacillaceae	Bacillus	Bacillus cereus	BAG2O 2
52	52	AluI: [52, 85, 235]	NN_0000005429	Firmicutes	Clostridia	Clostridiales	Hungateiclostridiaceae	Ruminiclostridium	Ruminiclostridium papyrosolvens	C7
52	52	AluI: [52, 604]	NN_0000005662	Firmicutes	Bacilli	Bacillales	Bacillaceae	Bacillus	Bacillus thuringiensis	T01 328
52	52	AluI: [52, 136, 270, 364, 484, 604]	NN_0000005730	Firmicutes	Clostridia	Thermoanaerobacterales	Thermoanaerobacteraceae	Caldanaerobacter	Caldanaerobacter subterraneus	subsp. yonseiensis KB 1
52	52	AluI: [52, 217, 328, 364, 547]	NN_0000005753	Fusobacteria	Fusobacteriia	Fusobacteriales	Fusobacteriaceae	Fusobacterium	Fusobacterium nucleatum	CTI 6
52	52	AluI: [52, 328, 364, 547]	NN_0000005831	Fusobacteria	Fusobacteriia	Fusobacteriales	Fusobacteriaceae	Fusobacterium	Fusobacterium sp.	CM21
52	52	AluI: [52, 217, 328, 364]	NN_0000005870	Fusobacteria	Fusobacteriia	Fusobacteriales	Fusobacteriaceae	Fusobacterium	Fusobacterium sp.	CM22
52	52	AluI: [52, 604]	NN_0000005894	Firmicutes	Bacilli	Bacillales	Bacillaceae	Bacillus	Bacillus anthracis	8903 G
52	52	AluI: [52, 604]	NN_0000005905	Firmicutes	Bacilli	Bacillales	Bacillaceae	Bacillus	Bacillus thuringiensis	NBIN-866
52	52	AluI: [52, 133, 328]	NN_0000005969	Fusobacteria	Fusobacteriia	Fusobacteriales	Fusobacteriaceae	Fusobacterium	Fusobacterium necrophorum	subsp. funduliforme B35
52	52	AluI: [52, 604]	NN_0000006182	Firmicutes	Bacilli	Bacillales	Bacillaceae	Bacillus	Bacillus anthracis	None
52	52	AluI: [52]	NN_0000006200	Firmicutes	Bacilli	Bacillales	Bacillaceae	Tepidibacillus	Tepidibacillus sp.	HK 1
52	52	AluI: [52, 136, 217, 235, 328, 406, 484, 538, 604]	NN_0000006251	Firmicutes	Clostridia	Clostridiales	Clostridiaceae	Clostridium	Clostridium sporogenes	DSM 795 CSPO_3c
52	52	AluI: [52, 232, 604]	NN_0000006261	Firmicutes	Bacilli	Bacillales	Bacillaceae	Bacillus	Bacillus cereus	BcFL2013 BcFL2013_16
52	52	AluI: [52, 133, 328]	NN_0000006263	Fusobacteria	Fusobacteriia	Fusobacteriales	Fusobacteriaceae	Fusobacterium	Fusobacterium necrophorum	BFTR 1
52	52	AluI: [52, 133, 328]	NN_0000006265	Fusobacteria	Fusobacteriia	Fusobacteriales	Fusobacteriaceae	Fusobacterium	Fusobacterium necrophorum	BL
52	52	AluI: [52, 133, 328]	NN_0000006267	Fusobacteria	Fusobacteriia	Fusobacteriales	Fusobacteriaceae	Fusobacterium	Fusobacterium necrophorum	DAB
52	52	AluI: [52, 604]	NN_0000006304	Firmicutes	Bacilli	Bacillales	Bacillaceae	Bacillus	Bacillus thuringiensis	serovar kurstaki HD 1
52	52	AluI: [52, 76, 85, 136, 484, 604]	NN_0000006311	Firmicutes	Clostridia	Clostridiales	Clostridiaceae	Clostridium	Clostridium botulinum	C D BKT75002
52	52	AluI: [52, 85, 133, 232, 443, 484]	NN_0000006317	Firmicutes	Clostridia	Clostridiales	Clostridiaceae	Clostridium	Clostridium haemolyticum	NCTC 9693
52	52	AluI: [52, 85, 133, 232, 443, 484]	NN_0000006318	Firmicutes	Clostridia	Clostridiales	Clostridiaceae	Clostridium	Clostridium novyi	B str. ATCC 27606
52	52	AluI: [52, 76]	NN_0000006361	Firmicutes	Clostridia	Clostridiales	Hungateiclostridiaceae	Mageeibacillus	Mageeibacillus indolicus	0009 5
52	52	AluI: [52]	NN_0000006384	Firmicutes	Bacilli	Bacillales	Bacillaceae	Bacillus	Bacillus mycoides	BHP DJ93
52	52	AluI: [52, 133, 217, 235]	NN_0000006424	Firmicutes	Tissierellia	Tissierellales	Peptoniphilaceae	Peptoniphilus	Peptoniphilus lacrimalis	DNF00528
52	52	AluI: [52, 85, 235, 364, 436, 514, 604]	NN_0000006472	Firmicutes	Clostridia	Clostridiales	Clostridiaceae	Clostridium	Clostridium tetani	ATCC 9441
52	52	AluI: [52, 85, 235, 364, 436, 514, 604]	NN_0000006474	Firmicutes	Clostridia	Clostridiales	Clostridiaceae	Clostridium	Clostridium tetani	ATCC 453
52	52	AluI: [52, 76, 85, 136, 484, 604]	NN_0000006512	Firmicutes	Clostridia	Clostridiales	Clostridiaceae	Clostridium	Clostridium botulinum	C D DC5
52	52	AluI: [52, 604]	NN_0000006554	Firmicutes	Bacilli	Bacillales	Bacillaceae	Bacillus	Bacillus cereus	tsu1
52	52	AluI: [52, 136, 604]	NN_0000006555	Firmicutes	Bacilli	Bacillales	Bacillaceae	Pontibacillus	Pontibacillus marinus	BH030004 DSM 16465
52	52	AluI: [52, 604]	NN_0000006573	Firmicutes	Bacilli	Bacillales	Bacillaceae	Bacillus	Bacillus anthracis	2000032968
52	52	AluI: [52, 232, 307, 538]	NN_0000006608	Firmicutes	Clostridia	Thermoanaerobacterales	Thermoanaerobacteraceae	Thermoanaerobacter	Thermoanaerobacter sp.	YS13
52	52	AluI: [52, 133, 238, 484]	NN_0000006620	Firmicutes	Clostridia	Clostridiales	Clostridiaceae	Clostridium	Clostridium argentinense	CDC 2741
52	52	AluI: [52, 604]	NN_0000006648	Firmicutes	Bacilli	Bacillales	Bacillaceae	Bacillus	Bacillus thuringiensis	serovar morrisoni
52	52	AluI: [52, 604]	NN_0000006650	Firmicutes	Bacilli	Bacillales	Bacillaceae	Bacillus	Bacillus sp.	L 1B0 8
52	52	AluI: [52, 522]	NN_0000006703	Proteobacteria	Gammaproteobacteria	Oceanospirillales	Oceanospirillaceae	Marinomonas	Marinomonas sp.	S3726
52	52	AluI: [52]	NN_0000006742	Bacteria candidate phyla	Patescibacteria group	Parcubacteria group	None	Candidatus Moranbacteria	Candidatus Moranbacteria	bacterium GW2011 GWC1 45 18
52	52	AluI: [52, 604]	NN_0000006747	Firmicutes	Bacilli	Bacillales	Bacillaceae	Bacillus	Bacillus wiedmannii	B4147
52	52	AluI: [52, 604]	NN_0000006748	Firmicutes	Bacilli	Bacillales	Bacillaceae	Bacillus	Bacillus cereus	B4086
52	52	AluI: [52, 604]	NN_0000006752	Firmicutes	Bacilli	Bacillales	Bacillaceae	Bacillus	Bacillus cereus	B4087
52	52	AluI: [52, 136, 604]	NN_0000006762	Firmicutes	Bacilli	Bacillales	Sporolactobacillaceae	Sporolactobacillus	Sporolactobacillus inulinus	CASD
52	52	AluI: [52, 76, 85, 133, 232, 484]	NN_0000006855	Firmicutes	Clostridia	Clostridiales	Clostridiaceae	Clostridium	Clostridium botulinum	V891
52	52	AluI: [52, 604]	NN_0000006876	Firmicutes	Bacilli	Bacillales	Bacillaceae	Bacillus	Bacillus cereus	LK9
52	52	AluI: [52, 604]	NN_0000006888	Firmicutes	Bacilli	Bacillales	Bacillaceae	Bacillus	Bacillus cereus	No. 17
52	52	AluI: [52, 604]	NN_0000006891	Firmicutes	Bacilli	Bacillales	Bacillaceae	Bacillus	Bacillus cereus	F528-94
52	52	AluI: [52, 604]	NN_0000006893	Firmicutes	Bacilli	Bacillales	Bacillaceae	Bacillus	Bacillus cereus	F4429-71
52	52	AluI: [52, 604]	NN_0000006898	Firmicutes	Bacilli	Bacillales	Bacillaceae	Bacillus	Bacillus toyonensis	IP5832 174
52	52	AluI: [52, 604]	NN_0000006901	Firmicutes	Bacilli	Bacillales	Bacillaceae	Bacillus	Bacillus cereus	MHI 226 389
52	52	AluI: [52, 604]	NN_0000006902	Firmicutes	Bacilli	Bacillales	Bacillaceae	Bacillus	Bacillus cereus	RIVM BC 90 279
52	52	AluI: [52, 604]	NN_0000006906	Firmicutes	Bacilli	Bacillales	Bacillaceae	Bacillus	Bacillus cereus	SDA KA 96 104
52	52	AluI: [52, 604]	NN_0000006907	Firmicutes	Bacilli	Bacillales	Bacillaceae	Bacillus	Bacillus mycoides	WSBC 10969 261
52	52	AluI: [52, 604]	NN_0000006910	Firmicutes	Bacilli	Bacillales	Bacillaceae	Bacillus	Bacillus cereus	INRA A3 253
52	52	AluI: [52, 604]	NN_0000007095	Firmicutes	Bacilli	Bacillales	Bacillaceae	Bacillus	Bacillus wiedmannii	S612 AN402
52	52	AluI: [52, 604]	NN_0000007190	Firmicutes	Bacilli	Bacillales	Bacillaceae	Bacillus	Bacillus sp.	Root11
52	52	AluI: [52, 63, 133]	NN_0000007389	Synergistetes	Synergistia	Synergistales	Synergistaceae	Acetomicrobium	Acetomicrobium hydrogeniformans	ATCC BAA 1850
52	52	AluI: [52, 136, 217, 235, 328, 406, 484, 538, 604]	NN_0000007402	Firmicutes	Clostridia	Clostridiales	Clostridiaceae	Clostridium	Clostridium sporogenes	None
52	52	AluI: [52, 529]	NN_0000007433	Firmicutes	Clostridia	Clostridiales	Peptococcaceae	Desulfitobacterium	Desulfitobacterium hafniense	DH
52	52	AluI: [52, 133, 235, 409, 607]	NN_0000007478	Bacteroidetes	unclassified Bacteroidetes	unclassified Bacteroidetes(miscellaneous)	None	None	Bacteroidetes bacterium	38 7
52	52	AluI: [52, 604]	NN_0000007512	Firmicutes	Bacilli	Bacillales	Bacillaceae	Bacillus	Bacillus mycoides	PE8-15
52	52	AluI: [52, 217]	NN_0000007547	Firmicutes	Negativicutes	Veillonellales	Veillonellaceae	Veillonella	Veillonella sp.	DNF00869
52	52	AluI: [52]	NN_0000007555	Firmicutes	Bacilli	Bacillales	Bacillaceae	Tepidibacillus	Tepidibacillus decaturensis	Z9
52	52	AluI: [52, 604]	NN_0000007564	Firmicutes	Bacilli	Bacillales	Bacillaceae	Bacillus	Bacillus cereus	DSM 626
52	52	AluI: [52, 604]	NN_0000007567	Firmicutes	Bacilli	Bacillales	Bacillaceae	Bacillus	Bacillus cereus	DSM 2302
52	52	AluI: [52, 232, 604]	NN_0000007569	Firmicutes	Bacilli	Bacillales	Bacillaceae	Bacillus	Bacillus cereus	MB.22
52	52	AluI: [52, 604]	NN_0000007613	Firmicutes	Bacilli	Bacillales	Bacillaceae	Bacillus	Bacillus cereus	FSL W8-0268
52	52	AluI: [52, 604]	NN_0000007615	Firmicutes	Bacilli	Bacillales	Bacillaceae	Bacillus	Bacillus cereus	FSL K6-0267
52	52	AluI: [52, 604]	NN_0000007616	Firmicutes	Bacilli	Bacillales	Bacillaceae	Bacillus	Bacillus cereus	FSL K6-0073
52	52	AluI: [52, 604]	NN_0000007617	Firmicutes	Bacilli	Bacillales	Bacillaceae	Bacillus	Bacillus cereus	FSL H7-0926
52	52	AluI: [52, 604]	NN_0000007618	Firmicutes	Bacilli	Bacillales	Bacillaceae	Bacillus	Bacillus cereus	FSL H8-0482
52	52	AluI: [52, 604]	NN_0000007621	Firmicutes	Bacilli	Bacillales	Bacillaceae	Bacillus	Bacillus cereus	FSL W8-0483
52	52	AluI: [52, 604]	NN_0000007623	Firmicutes	Bacilli	Bacillales	Bacillaceae	Bacillus	Bacillus cereus	FSL W8-0050
52	52	AluI: [52, 604]	NN_0000007626	Firmicutes	Bacilli	Bacillales	Bacillaceae	Bacillus	Bacillus cereus	FSL W8-0520
52	52	AluI: [52, 604]	NN_0000007627	Firmicutes	Bacilli	Bacillales	Bacillaceae	Bacillus	Bacillus cereus	FSL W8-0824
52	52	AluI: [52, 133, 328]	NN_0000007656	Fusobacteria	Fusobacteriia	Fusobacteriales	Fusobacteriaceae	Fusobacterium	Fusobacterium necrophorum	subsp. funduliforme
52	52	AluI: [52, 133, 328]	NN_0000007660	Fusobacteria	Fusobacteriia	Fusobacteriales	Fusobacteriaceae	Fusobacterium	Fusobacterium necrophorum	subsp. funduliforme
52	52	AluI: [52, 133, 328]	NN_0000007662	Fusobacteria	Fusobacteriia	Fusobacteriales	Fusobacteriaceae	Fusobacterium	Fusobacterium necrophorum	subsp. funduliforme
52	52	AluI: [52, 133, 328]	NN_0000007669	Fusobacteria	Fusobacteriia	Fusobacteriales	Fusobacteriaceae	Fusobacterium	Fusobacterium necrophorum	subsp. funduliforme
52	52	AluI: [52, 133, 328]	NN_0000007671	Fusobacteria	Fusobacteriia	Fusobacteriales	Fusobacteriaceae	Fusobacterium	Fusobacterium necrophorum	subsp. funduliforme
52	52	AluI: [52, 604]	NN_0000007685	Firmicutes	Bacilli	Bacillales	Bacillaceae	Bacillus	Bacillus sp.	GZT
52	52	AluI: [52, 604]	NN_0000007707	Firmicutes	Bacilli	Bacillales	Bacillaceae	Bacillus	Bacillus cereus	B4120
52	52	AluI: [52, 604]	NN_0000007712	Firmicutes	Bacilli	Bacillales	Bacillaceae	Bacillus	Bacillus mycoides	B4117
52	52	AluI: [52, 604]	NN_0000007775	Firmicutes	Bacilli	Bacillales	Bacillaceae	Bacillus	Bacillus cereus	ATCC 14579
52	52	AluI: [52, 604]	NN_0000007815	Firmicutes	Bacilli	Bacillales	Bacillaceae	Bacillus	Bacillus wiedmannii	FSL H7-0353
52	52	AluI: [52, 604]	NN_0000007822	Firmicutes	Bacilli	Bacillales	Bacillaceae	Bacillus	Bacillus wiedmannii	FSL P2-0415
52	52	AluI: [52, 604]	NN_0000007918	Firmicutes	Bacilli	Bacillales	Bacillaceae	Bacillus	Bacillus cereus	UW85
52	52	AluI: [52, 604]	NN_0000007952	Firmicutes	Bacilli	Bacillales	Bacillaceae	Bacillus	Bacillus cereus	A50
52	52	AluI: [52, 604]	NN_0000007953	Firmicutes	Bacilli	Bacillales	Bacillaceae	Bacillus	Bacillus cereus	A9
52	52	AluI: [52, 604]	NN_0000007969	Firmicutes	Bacilli	Bacillales	Bacillaceae	Bacillus	Bacillus thuringiensis	GOE4 BTGOE4
52	52	AluI: [52, 604]	NN_0000007970	Firmicutes	Bacilli	Bacillales	Bacillaceae	Bacillus	Bacillus wiedmannii	GOE6 BTGOE6
52	52	AluI: [52, 604]	NN_0000008255	Firmicutes	Bacilli	Bacillales	Bacillaceae	Bacillus	Bacillus nitratireducens	4049
52	52	AluI: [52, 604]	NN_0000008258	Firmicutes	Bacilli	Bacillales	Bacillaceae	Bacillus	Bacillus cereus	A8S3
52	52	AluI: [52, 604]	NN_0000008260	Firmicutes	Bacilli	Bacillales	Bacillaceae	Bacillus	Bacillus anthracis	N1ZF-2
52	52	AluI: [52, 604]	NN_0000008263	Firmicutes	Bacilli	Bacillales	Bacillaceae	Bacillus	Bacillus cereus	Co15
52	52	AluI: [52, 604]	NN_0000008266	Firmicutes	Bacilli	Bacillales	Bacillaceae	Bacillus	Bacillus thuringiensis	FN31
52	52	AluI: [52, 604]	NN_0000008351	Firmicutes	Bacilli	Bacillales	Bacillaceae	Bacillus	Bacillus cereus	MOD1_Bc174
52	52	AluI: [52, 604]	NN_0000008359	Firmicutes	Bacilli	Bacillales	Bacillaceae	Bacillus	Bacillus sp.	MB366
52	52	AluI: [52, 232, 604]	NN_0000008478	Firmicutes	Bacilli	Bacillales	Bacillaceae	Bacillus	Bacillus cereus	MOD1_Bc106_MED11B
52	52	AluI: [52, 604]	NN_0000008480	Firmicutes	Bacilli	Bacillales	Bacillaceae	Bacillus	Bacillus cereus	MOD1_Bc110_MED29C
52	52	AluI: [52]	NN_0000008485	Firmicutes	Clostridia	Clostridiales	unclassified Clostridiales	Epulopiscium	Epulopiscium sp.	SCG B05WGA EpuloA1
52	52	AluI: [52, 206, 265, 559, 584, 604]	NN_0000008493	Firmicutes	Clostridia	Clostridiales	unclassified Clostridiales	Epulopiscium	Epulopiscium sp.	Nuni2H MBin003
52	52	AluI: [52, 604]	NN_0000008554	Firmicutes	Bacilli	Bacillales	Bacillaceae	Bacillus	Bacillus mycoides	FSL W7-1108
52	52	AluI: [52, 604]	NN_0000008555	Firmicutes	Bacilli	Bacillales	Bacillaceae	Bacillus	Bacillus cereus	FSL H8-0485
52	52	AluI: [52, 460, 604]	NN_0000008557	Firmicutes	Bacilli	Bacillales	Bacillaceae	Bacillus	Bacillus cereus	FSL M7-1219
52	52	AluI: [52, 604]	NN_0000008558	Firmicutes	Bacilli	Bacillales	Bacillaceae	Bacillus	Bacillus wiedmannii	FSL M8-0091
52	52	AluI: [52]	NN_0000008562	Firmicutes	Bacilli	Bacillales	Bacillaceae	Bacillus	Bacillus pseudomycoides	FSL H8-0534
52	52	AluI: [52, 604]	NN_0000008566	Firmicutes	Bacilli	Bacillales	Bacillaceae	Bacillus	Bacillus cereus	FSL K6-1030
52	52	AluI: [52, 604]	NN_0000008589	Firmicutes	Bacilli	Bacillales	Bacillaceae	Bacillus	Bacillus cereus	MOD1_Bc75
52	52	AluI: [52, 604]	NN_0000008592	Firmicutes	Bacilli	Bacillales	Bacillaceae	Bacillus	Bacillus cereus	MOD1_Bc88
52	52	AluI: [52, 604]	NN_0000008593	Firmicutes	Bacilli	Bacillales	Bacillaceae	Bacillus	Bacillus cereus	MOD1_Bc122
52	52	AluI: [52, 604]	NN_0000008598	Firmicutes	Bacilli	Bacillales	Bacillaceae	Bacillus	Bacillus cereus	MOD1_Bc92
52	52	AluI: [52, 604]	NN_0000008612	Firmicutes	Bacilli	Bacillales	Bacillaceae	Bacillus	Bacillus cereus	E41 E41
52	52	AluI: [52, 328, 508, 604]	NN_0000008644	Firmicutes	Clostridia	Clostridiales	Clostridiaceae	Clostridium	Clostridium thermobutyricum	DSM 4928
52	52	AluI: [52, 136, 235, 328, 406, 484, 538]	NN_0000008801	Firmicutes	Clostridia	Clostridiales	Clostridiaceae	Clostridium	Clostridium sporogenes	CLS_DGF_0088_06 CLSDGF008806_5
52	52	AluI: [52, 604]	NN_0000008841	Firmicutes	Bacilli	Bacillales	Bacillaceae	Bacillus	Bacillus mycoides	SB13
52	52	AluI: [52, 604]	NN_0000008843	Firmicutes	Bacilli	Bacillales	Bacillaceae	Bacillus	Bacillus mycoides	EC18
52	52	AluI: [52, 604]	NN_0000008866	Firmicutes	Bacilli	Bacillales	Bacillaceae	Bacillus	Bacillus thuringiensis	serovar mexicanensis
52	52	AluI: [52, 604]	NN_0000008867	Firmicutes	Bacilli	Bacillales	Bacillaceae	Bacillus	Bacillus thuringiensis	serovar silo
52	52	AluI: [52, 604]	NN_0000008873	Firmicutes	Bacilli	Bacillales	Bacillaceae	Bacillus	Bacillus thuringiensis	serovar sumiyoshiensis
52	52	AluI: [52, 604]	NN_0000008878	Firmicutes	Bacilli	Bacillales	Bacillaceae	Bacillus	Bacillus thuringiensis	serovar nigeriensis
52	52	AluI: [52, 604]	NN_0000008879	Firmicutes	Bacilli	Bacillales	Bacillaceae	Bacillus	Bacillus thuringiensis	serovar brasilensis
52	52	AluI: [52, 604]	NN_0000008880	Firmicutes	Bacilli	Bacillales	Bacillaceae	Bacillus	Bacillus thuringiensis	serovar malayensis
52	52	AluI: [52, 604]	NN_0000008882	Firmicutes	Bacilli	Bacillales	Bacillaceae	Bacillus	Bacillus thuringiensis	serovar sooncheon
52	52	AluI: [52, 604]	NN_0000008883	Firmicutes	Bacilli	Bacillales	Bacillaceae	Bacillus	Bacillus thuringiensis	serovar pondicheriensis
52	52	AluI: [52, 604]	NN_0000008887	Firmicutes	Bacilli	Bacillales	Bacillaceae	Bacillus	Bacillus thuringiensis	serovar finitimus
52	52	AluI: [52, 460, 604]	NN_0000008888	Firmicutes	Bacilli	Bacillales	Bacillaceae	Bacillus	Bacillus wiedmannii	BGSC 4BK1
52	52	AluI: [52, 604]	NN_0000008894	Firmicutes	Bacilli	Bacillales	Bacillaceae	Bacillus	Bacillus thuringiensis	serovar navarrensis
52	52	AluI: [52, 604]	NN_0000008897	Firmicutes	Bacilli	Bacillales	Bacillaceae	Bacillus	Bacillus thuringiensis	serovar alesti
52	52	AluI: [52, 604]	NN_0000008898	Firmicutes	Bacilli	Bacillales	Bacillaceae	Bacillus	Bacillus thuringiensis	serovar poloniensis
52	52	AluI: [52, 604]	NN_0000008899	Firmicutes	Bacilli	Bacillales	Bacillaceae	Bacillus	Bacillus thuringiensis	serovar pingluonsis
52	52	AluI: [52, 232, 604]	NN_0000008900	Firmicutes	Bacilli	Bacillales	Bacillaceae	Bacillus	Bacillus thuringiensis	serovar graciosensis
52	52	AluI: [52, 604]	NN_0000008902	Firmicutes	Bacilli	Bacillales	Bacillaceae	Bacillus	Bacillus thuringiensis	serovar canadensis
52	52	AluI: [52, 604]	NN_0000008910	Firmicutes	Bacilli	Bacillales	Bacillaceae	Bacillus	Bacillus thuringiensis	serovar aizawai
52	52	AluI: [52, 604]	NN_0000008915	Firmicutes	Bacilli	Bacillales	Bacillaceae	Bacillus	Bacillus thuringiensis	serovar toumanoffi
52	52	AluI: [52, 604]	NN_0000008920	Firmicutes	Bacilli	Bacillales	Bacillaceae	Bacillus	Bacillus thuringiensis	serovar kyushuensis
52	52	AluI: [52, 604]	NN_0000008938	Firmicutes	Bacilli	Bacillales	Bacillaceae	Bacillus	Bacillus thuringiensis	serovar oswaldocruzi
52	52	AluI: [52, 604]	NN_0000008944	Firmicutes	Bacilli	Bacillales	Bacillaceae	Bacillus	Bacillus thuringiensis	serovar yunnanensis
52	52	AluI: [52, 604]	NN_0000008947	Firmicutes	Bacilli	Bacillales	Bacillaceae	Bacillus	Bacillus thuringiensis	serovar argentinensis
52	52	AluI: [52, 604]	NN_0000008953	Firmicutes	Bacilli	Bacillales	Bacillaceae	Bacillus	Bacillus thuringiensis	serovar sinensis
52	52	AluI: [52, 604]	NN_0000008956	Firmicutes	Bacilli	Bacillales	Bacillaceae	Bacillus	Bacillus thuringiensis	serovar medellin
52	52	AluI: [52]	NN_0000008978	Firmicutes	Bacilli	Bacillales	Bacillaceae	Bacillus	Bacillus pseudomycoides	FSL K6-0042
52	52	AluI: [52, 101, 136, 538]	NN_0000009072	Firmicutes	Erysipelotrichia	Erysipelotrichales	Erysipelotrichaceae	Massiliomicrobiota	Massiliomicrobiota sp.	An142
52	52	AluI: [52, 133, 235]	NN_0000009079	Firmicutes	Erysipelotrichia	Erysipelotrichales	Erysipelotrichaceae	Massiliomicrobiota	Massiliomicrobiota timonensis	An13
52	52	AluI: [52, 136, 538]	NN_0000009091	Firmicutes	Erysipelotrichia	Erysipelotrichales	Erysipelotrichaceae	Massiliomicrobiota	Massiliomicrobiota sp.	An105
52	52	AluI: [52, 617]	NN_0000009126	Planctomycetes	Planctomycetia	unclassified Planctomycetia	None	None	Planctomycetia bacterium	TMED53
52	52	AluI: [52, 460, 604]	NN_0000009203	Firmicutes	Bacilli	Bacillales	Bacillaceae	Bacillus	Bacillus sp.	K2I17
52	52	AluI: [52, 113, 133, 296, 328, 544, 604]	NN_0000009214	Firmicutes	Clostridia	Natranaerobiales	Natranaerobiaceae	Natranaerobius	Natranaerobius trueperi	DSM 18760
52	52	AluI: [52, 604]	NN_0000009215	Firmicutes	Bacilli	Bacillales	Bacillaceae	Bacillus	Bacillus sp.	M13(2017)
52	52	AluI: [52, 217, 307]	NN_0000009408	Tenericutes	None	None	None	Candidatus Izimaplasma	Candidatus Izimaplasma	sp ZiA1
52	52	AluI: [52]	NN_0000009713	Firmicutes	Bacilli	Bacillales	Bacillaceae	Bacillus	Bacillus pseudomycoides	AFS099456_115_B5
52	52	AluI: [52, 604]	NN_0000009716	Firmicutes	Bacilli	Bacillales	Bacillaceae	Bacillus	Bacillus cereus	AFS098742_105_H6
52	52	AluI: [52, 604]	NN_0000009717	Firmicutes	Bacilli	Bacillales	Bacillaceae	Bacillus	Bacillus cereus	AFS098983_104_D6
52	52	AluI: [52, 604]	NN_0000009718	Firmicutes	Bacilli	Bacillales	Bacillaceae	Bacillus	Bacillus thuringiensis	AFS098506_120_G3
52	52	AluI: [52, 604]	NN_0000009720	Firmicutes	Bacilli	Bacillales	Bacillaceae	Bacillus	Bacillus wiedmannii	AFS098222_73_B6
52	52	AluI: [52]	NN_0000009721	Firmicutes	Bacilli	Bacillales	Bacillaceae	Bacillus	Bacillus pseudomycoides	AFS098141_115_A3
52	52	AluI: [52, 604]	NN_0000009734	Firmicutes	Bacilli	Bacillales	Bacillaceae	Bacillus	Bacillus cereus	AFS095548_110_G12
52	52	AluI: [52, 604]	NN_0000009735	Firmicutes	Bacilli	Bacillales	Bacillaceae	Bacillus	Bacillus toyonensis	AFS095385_119_G11
52	52	AluI: [52, 604]	NN_0000009737	Firmicutes	Bacilli	Bacillales	Bacillaceae	Bacillus	Bacillus cereus	AFS095018_95_F8
52	52	AluI: [52, 604]	NN_0000009740	Firmicutes	Bacilli	Bacillales	Bacillaceae	Bacillus	Bacillus cereus	AFS094413_110_H7
52	52	AluI: [52]	NN_0000009743	Firmicutes	Bacilli	Bacillales	Bacillaceae	Bacillus	Bacillus pseudomycoides	AFS093408_100_A6
52	52	AluI: [52, 604]	NN_0000009745	Firmicutes	Bacilli	Bacillales	Bacillaceae	Bacillus	Bacillus toyonensis	AFS093377_120_C6
52	52	AluI: [52, 604]	NN_0000009748	Firmicutes	Bacilli	Bacillales	Bacillaceae	Bacillus	Bacillus cereus	AFS092659_105_G10
52	52	AluI: [52, 232, 604]	NN_0000009749	Firmicutes	Bacilli	Bacillales	Bacillaceae	Bacillus	Bacillus cereus	AFS092566_107_B8
52	52	AluI: [52, 604]	NN_0000009753	Firmicutes	Bacilli	Bacillales	Bacillaceae	Bacillus	Bacillus toyonensis	AFS091045_73_E5
52	52	AluI: [52, 604]	NN_0000009758	Firmicutes	Bacilli	Bacillales	Bacillaceae	Bacillus	Bacillus thuringiensis	AFS089732_115_H3
52	52	AluI: [52, 604]	NN_0000009761	Firmicutes	Bacilli	Bacillales	Bacillaceae	Bacillus	Bacillus wiedmannii	AFS089424_119_A10
52	52	AluI: [52, 604]	NN_0000009768	Firmicutes	Bacilli	Bacillales	Bacillaceae	Bacillus	Bacillus toyonensis	AFS099561_73_G11
52	52	AluI: [52, 604]	NN_0000009770	Firmicutes	Bacilli	Bacillales	Bacillaceae	Bacillus	Bacillus toyonensis	AFS099300_108_C1
52	52	AluI: [52]	NN_0000009774	Firmicutes	Bacilli	Bacillales	Bacillaceae	Bacillus	Bacillus sp.	AFS098217
52	52	AluI: [52, 604]	NN_0000009778	Firmicutes	Bacilli	Bacillales	Bacillaceae	Bacillus	Bacillus thuringiensis	AFS097856_73_G10
52	52	AluI: [52, 604]	NN_0000009787	Firmicutes	Bacilli	Bacillales	Bacillaceae	Bacillus	Bacillus thuringiensis	AFS096719_105_C4
52	52	AluI: [52, 604]	NN_0000009788	Firmicutes	Bacilli	Bacillales	Bacillaceae	Bacillus	Bacillus cereus	AFS096642_107_E11
52	52	AluI: [52, 604]	NN_0000009794	Firmicutes	Bacilli	Bacillales	Bacillaceae	Bacillus	Bacillus toyonensis	AFS095804_119_G5
52	52	AluI: [52, 604]	NN_0000009795	Firmicutes	Bacilli	Bacillales	Bacillaceae	Bacillus	Bacillus thuringiensis	AFS095788_102_E4
52	52	AluI: [52, 604]	NN_0000009796	Firmicutes	Bacilli	Bacillales	Bacillaceae	Bacillus	Bacillus cereus	AFS095703_95_C7
52	52	AluI: [52, 604]	NN_0000009803	Firmicutes	Bacilli	Bacillales	Bacillaceae	Bacillus	Bacillus toyonensis	AFS094802_109_E1
52	52	AluI: [52, 604]	NN_0000009806	Firmicutes	Bacilli	Bacillales	Bacillaceae	Bacillus	Bacillus cereus	AFS093925_119_D1
52	52	AluI: [52, 604]	NN_0000009819	Firmicutes	Bacilli	Bacillales	Bacillaceae	Bacillus	Bacillus cereus	AFS090123_96_F4
52	52	AluI: [52, 604]	NN_0000009823	Firmicutes	Bacilli	Bacillales	Bacillaceae	Bacillus	Bacillus cereus	AFS089031_95_E2
52	52	AluI: [52]	NN_0000009824	Firmicutes	Bacilli	Bacillales	Bacillaceae	Bacillus	Bacillus pseudomycoides	AFS099912_73_B3
52	52	AluI: [52, 604]	NN_0000009826	Firmicutes	Bacilli	Bacillales	Bacillaceae	Bacillus	Bacillus cereus	AFS099737_102_E11
52	52	AluI: [52, 604]	NN_0000009831	Firmicutes	Bacilli	Bacillales	Bacillaceae	Bacillus	Bacillus toyonensis	AFS098702_101_B6
52	52	AluI: [52, 604]	NN_0000009839	Firmicutes	Bacilli	Bacillales	Bacillaceae	Bacillus	Bacillus thuringiensis	AFS094730_96_C8
52	52	AluI: [52, 460, 604]	NN_0000009840	Firmicutes	Bacilli	Bacillales	Bacillaceae	Bacillus	Bacillus wiedmannii	AFS094619_102_E12
52	52	AluI: [52, 604]	NN_0000009868	Firmicutes	Bacilli	Bacillales	Bacillaceae	Bacillus	Bacillus toyonensis	AFS006579_104_D2
52	52	AluI: [52, 604]	NN_0000009869	Firmicutes	Bacilli	Bacillales	Bacillaceae	Bacillus	Bacillus wiedmannii	AFS006440_115_G1
52	52	AluI: [52, 604]	NN_0000009872	Firmicutes	Bacilli	Bacillales	Bacillaceae	Bacillus	Bacillus toyonensis	AFS005430_100_E12
52	52	AluI: [52]	NN_0000009874	Firmicutes	Bacilli	Bacillales	Bacillaceae	Bacillus	Bacillus pseudomycoides	AFS004741_98_C6
52	52	AluI: [52, 604]	NN_0000009876	Firmicutes	Bacilli	Bacillales	Bacillaceae	Bacillus	Bacillus toyonensis	AFS004252_102_E7
52	52	AluI: [52]	NN_0000009879	Firmicutes	Bacilli	Bacillales	Bacillaceae	Bacillus	Bacillus pseudomycoides	AFS003503_65_A5
52	52	AluI: [52, 604]	NN_0000009881	Firmicutes	Bacilli	Bacillales	Bacillaceae	Bacillus	Bacillus wiedmannii	AFS002707_102_B5
52	52	AluI: [52, 460, 604]	NN_0000009886	Firmicutes	Bacilli	Bacillales	Bacillaceae	Bacillus	Bacillus wiedmannii	AFS002371_100_C5
52	52	AluI: [52]	NN_0000009897	Firmicutes	Bacilli	Bacillales	Bacillaceae	Bacillus	Bacillus pseudomycoides	AFS000230_120_H12
52	52	AluI: [52, 604]	NN_0000009899	Firmicutes	Bacilli	Bacillales	Bacillaceae	Bacillus	Bacillus toyonensis	AFS019346_102_G8
52	52	AluI: [52, 604]	NN_0000009900	Firmicutes	Bacilli	Bacillales	Bacillaceae	Bacillus	Bacillus toyonensis	AFS020202_99_G2
52	52	AluI: [52, 604]	NN_0000009901	Firmicutes	Bacilli	Bacillales	Bacillaceae	Bacillus	Bacillus toyonensis	AFS020011_65_C5
52	52	AluI: [52, 604]	NN_0000009907	Firmicutes	Bacilli	Bacillales	Bacillaceae	Bacillus	Bacillus toyonensis	AFS018451_110_F12
52	52	AluI: [52, 460, 604]	NN_0000009925	Firmicutes	Bacilli	Bacillales	Bacillaceae	Bacillus	Bacillus wiedmannii	AFS013084_104_B7
52	52	AluI: [52, 604]	NN_0000009927	Firmicutes	Bacilli	Bacillales	Bacillaceae	Bacillus	Bacillus cereus	AFS012491_108_B10
52	52	AluI: [52, 460, 604]	NN_0000009931	Firmicutes	Bacilli	Bacillales	Bacillaceae	Bacillus	Bacillus wiedmannii	AFS011149_96_C10
52	52	AluI: [52, 604]	NN_0000009934	Firmicutes	Bacilli	Bacillales	Bacillaceae	Bacillus	Bacillus toyonensis	AFS010752_108_G1
52	52	AluI: [52, 604]	NN_0000009955	Firmicutes	Bacilli	Bacillales	Bacillaceae	Bacillus	Bacillus toyonensis	AFS027862_100_D6
52	52	AluI: [52, 604]	NN_0000009961	Firmicutes	Bacilli	Bacillales	Bacillaceae	Bacillus	Bacillus cereus	AFS027647_105_G2
52	52	AluI: [52, 604]	NN_0000009962	Firmicutes	Bacilli	Bacillales	Bacillaceae	Bacillus	Bacillus wiedmannii	AFS026518_100_E10
52	52	AluI: [52, 604]	NN_0000009970	Firmicutes	Bacilli	Bacillales	Bacillaceae	Bacillus	Bacillus wiedmannii	AFS025735_104_G2
52	52	AluI: [52]	NN_0000009974	Firmicutes	Bacilli	Bacillales	Bacillaceae	Bacillus	Bacillus pseudomycoides	AFS024482_66_H1
52	52	AluI: [52, 604]	NN_0000009976	Firmicutes	Bacilli	Bacillales	Bacillaceae	Bacillus	Bacillus wiedmannii	AFS024024_115_H2
52	52	AluI: [52, 217, 460, 604]	NN_0000009980	Firmicutes	Bacilli	Bacillales	Bacillaceae	Bacillus	Bacillus wiedmannii	AFS023732_98_A8
52	52	AluI: [52, 460, 604]	NN_0000009981	Firmicutes	Bacilli	Bacillales	Bacillaceae	Bacillus	Bacillus wiedmannii	AFS023423_73_F2
52	52	AluI: [52, 460, 604]	NN_0000009982	Firmicutes	Bacilli	Bacillales	Bacillaceae	Bacillus	Bacillus wiedmannii	AFS023094_110_E1
52	52	AluI: [52, 460, 604]	NN_0000009983	Firmicutes	Bacilli	Bacillales	Bacillaceae	Bacillus	Bacillus wiedmannii	AFS023251_109_D11
52	52	AluI: [52]	NN_0000009986	Firmicutes	Bacilli	Bacillales	Bacillaceae	Bacillus	Bacillus pseudomycoides	AFS022493_107_A4
52	52	AluI: [52, 604]	NN_0000009992	Firmicutes	Bacilli	Bacillales	Bacillaceae	Bacillus	Bacillus toyonensis	AFS021654_110_C2
52	52	AluI: [52, 460, 604]	NN_0000009994	Firmicutes	Bacilli	Bacillales	Bacillaceae	Bacillus	Bacillus wiedmannii	AFS020694_110_F3
52	52	AluI: [52, 604]	NN_0000010002	Firmicutes	Bacilli	Bacillales	Bacillaceae	Bacillus	Bacillus thuringiensis	AFS006923_104_H11
52	52	AluI: [52, 604]	NN_0000010005	Firmicutes	Bacilli	Bacillales	Bacillaceae	Bacillus	Bacillus thuringiensis	AFS006689_102_A7
52	52	AluI: [52, 604]	NN_0000010013	Firmicutes	Bacilli	Bacillales	Bacillaceae	Bacillus	Bacillus cereus	AFS005998_110_F1
52	52	AluI: [52, 604]	NN_0000010014	Firmicutes	Bacilli	Bacillales	Bacillaceae	Bacillus	Bacillus cereus	AFS005977_107_C8
52	52	AluI: [52, 604]	NN_0000010015	Firmicutes	Bacilli	Bacillales	Bacillaceae	Bacillus	Bacillus cereus	AFS005615_82_G1
52	52	AluI: [52, 604]	NN_0000010016	Firmicutes	Bacilli	Bacillales	Bacillaceae	Bacillus	Bacillus cereus	AFS005614_115_C10
52	52	AluI: [52, 604]	NN_0000010017	Firmicutes	Bacilli	Bacillales	Bacillaceae	Bacillus	Bacillus thuringiensis	AFS005083_100_B4
52	52	AluI: [52, 604]	NN_0000010018	Firmicutes	Bacilli	Bacillales	Bacillaceae	Bacillus	Bacillus thuringiensis	AFS005023_100_F2
52	52	AluI: [52, 604]	NN_0000010021	Firmicutes	Bacilli	Bacillales	Bacillaceae	Bacillus	Bacillus cereus	AFS004701_95_C5
52	52	AluI: [52, 604]	NN_0000010024	Firmicutes	Bacilli	Bacillales	Bacillaceae	Bacillus	Bacillus cereus	AFS004498_101_F10
52	52	AluI: [52, 604]	NN_0000010027	Firmicutes	Bacilli	Bacillales	Bacillaceae	Bacillus	Bacillus cereus	AFS003807_105_D9
52	52	AluI: [52, 604]	NN_0000010031	Firmicutes	Bacilli	Bacillales	Bacillaceae	Bacillus	Bacillus anthracis	AFS003761_95_D3
52	52	AluI: [52, 604]	NN_0000010033	Firmicutes	Bacilli	Bacillales	Bacillaceae	Bacillus	Bacillus thuringiensis	AFS003097_100_B10
52	52	AluI: [52, 604]	NN_0000010038	Firmicutes	Bacilli	Bacillales	Bacillaceae	Bacillus	Bacillus cereus	AFS002757_99_E1
52	52	AluI: [52, 604]	NN_0000010040	Firmicutes	Bacilli	Bacillales	Bacillaceae	Bacillus	Bacillus cereus	AFS002548_98_D2
52	52	AluI: [52]	NN_0000010054	Firmicutes	Bacilli	Bacillales	Bacillaceae	Bacillus	Bacillus sp.	AFS001701
52	52	AluI: [52, 604]	NN_0000010069	Firmicutes	Bacilli	Bacillales	Bacillaceae	Bacillus	Bacillus cereus	AFS013997_105_A3
52	52	AluI: [52, 604]	NN_0000010075	Firmicutes	Bacilli	Bacillales	Bacillaceae	Bacillus	Bacillus cereus	AFS013362_108_H1
52	52	AluI: [52, 604]	NN_0000010082	Firmicutes	Bacilli	Bacillales	Bacillaceae	Bacillus	Bacillus thuringiensis	AFS012232_99_F8
52	52	AluI: [52, 604]	NN_0000010084	Firmicutes	Bacilli	Bacillales	Bacillaceae	Bacillus	Bacillus thuringiensis	AFS012085_120_E8
52	52	AluI: [52, 604]	NN_0000010088	Firmicutes	Bacilli	Bacillales	Bacillaceae	Bacillus	Bacillus thuringiensis	AFS009835_104_C9
52	52	AluI: [52, 604]	NN_0000010090	Firmicutes	Bacilli	Bacillales	Bacillaceae	Bacillus	Bacillus cereus	AFS009781_107_A8
52	52	AluI: [52, 604]	NN_0000010092	Firmicutes	Bacilli	Bacillales	Bacillaceae	Bacillus	Bacillus cereus	AFS009778_71_A3
52	52	AluI: [52, 604]	NN_0000010093	Firmicutes	Bacilli	Bacillales	Bacillaceae	Bacillus	Bacillus cereus	AFS011918_108_F5
52	52	AluI: [52, 604]	NN_0000010098	Firmicutes	Bacilli	Bacillales	Bacillaceae	Bacillus	Bacillus thuringiensis	AFS011659_102_D11
52	52	AluI: [52, 604]	NN_0000010101	Firmicutes	Bacilli	Bacillales	Bacillaceae	Bacillus	Bacillus cereus	AFS009443_115_F8
52	52	AluI: [52, 604]	NN_0000010104	Firmicutes	Bacilli	Bacillales	Bacillaceae	Bacillus	Bacillus cereus	AFS009278_105_B1
52	52	AluI: [52, 604]	NN_0000010105	Firmicutes	Bacilli	Bacillales	Bacillaceae	Bacillus	Bacillus cereus	AFS009283_95_E10
52	52	AluI: [52, 604]	NN_0000010117	Firmicutes	Bacilli	Bacillales	Bacillaceae	Bacillus	Bacillus cereus	AFS008436_105_B11
52	52	AluI: [52, 604]	NN_0000010119	Firmicutes	Bacilli	Bacillales	Bacillaceae	Bacillus	Bacillus cereus	AFS008413_98_G1
52	52	AluI: [52, 604]	NN_0000010126	Firmicutes	Bacilli	Bacillales	Bacillaceae	Bacillus	Bacillus cereus	AFS007793_115_A1
52	52	AluI: [52, 604]	NN_0000010132	Firmicutes	Bacilli	Bacillales	Bacillaceae	Bacillus	Bacillus cereus	AFS028516_96_H6
52	52	AluI: [52]	NN_0000010134	Firmicutes	Bacilli	Bacillales	Bacillaceae	Bacillus	Bacillus cereus	AFS028441_115_B4
52	52	AluI: [52, 604]	NN_0000010149	Firmicutes	Bacilli	Bacillales	Bacillaceae	Bacillus	Bacillus anthracis	AFS018197_108_F11
52	52	AluI: [52, 469, 604]	NN_0000010160	Firmicutes	Bacilli	Bacillales	Bacillaceae	Bacillus	Bacillus cereus	AFS017202_120_F12
52	52	AluI: [52, 604]	NN_0000010164	Firmicutes	Bacilli	Bacillales	Bacillaceae	Bacillus	Bacillus thuringiensis	AFS016919_108_H11
52	52	AluI: [52, 469, 604]	NN_0000010167	Firmicutes	Bacilli	Bacillales	Bacillaceae	Bacillus	Bacillus cereus	AFS016726_99_F6
52	52	AluI: [52, 604]	NN_0000010181	Firmicutes	Bacilli	Bacillales	Bacillaceae	Bacillus	Bacillus cereus	AFS015120_119_E5
52	52	AluI: [52, 604]	NN_0000010182	Firmicutes	Bacilli	Bacillales	Bacillaceae	Bacillus	Bacillus cereus	AFS014679_107_H12
52	52	AluI: [52, 604]	NN_0000010184	Firmicutes	Bacilli	Bacillales	Bacillaceae	Bacillus	Bacillus cereus	AFS014678_104_C5
52	52	AluI: [52, 604]	NN_0000010191	Firmicutes	Bacilli	Bacillales	Bacillaceae	Bacillus	Bacillus cereus	AFS027869_115_H5
52	52	AluI: [52, 604]	NN_0000010192	Firmicutes	Bacilli	Bacillales	Bacillaceae	Bacillus	Bacillus anthracis	AFS027605_109_A2
52	52	AluI: [52, 604]	NN_0000010210	Firmicutes	Bacilli	Bacillales	Bacillaceae	Bacillus	Bacillus cereus	AFS025120_109_B6
52	52	AluI: [52, 232, 604]	NN_0000010211	Firmicutes	Bacilli	Bacillales	Bacillaceae	Bacillus	Bacillus anthracis	AFS025007_95_G5
52	52	AluI: [52, 604]	NN_0000010215	Firmicutes	Bacilli	Bacillales	Bacillaceae	Bacillus	Bacillus cereus	AFS024629_107_B7
52	52	AluI: [52, 604]	NN_0000010220	Firmicutes	Bacilli	Bacillales	Bacillaceae	Bacillus	Bacillus cereus	AFS024089_95_C2
52	52	AluI: [52, 604]	NN_0000010226	Firmicutes	Bacilli	Bacillales	Bacillaceae	Bacillus	Bacillus cereus	AFS023479_119_C12
52	52	AluI: [52, 604]	NN_0000010233	Firmicutes	Bacilli	Bacillales	Bacillaceae	Bacillus	Bacillus cereus	AFS022681_95_G10
52	52	AluI: [52, 604]	NN_0000010239	Firmicutes	Bacilli	Bacillales	Bacillaceae	Bacillus	Bacillus cereus	AFS022412_102_C12
52	52	AluI: [52, 232, 604]	NN_0000010249	Firmicutes	Bacilli	Bacillales	Bacillaceae	Bacillus	Bacillus cereus	AFS021040_108_H2
52	52	AluI: [52, 604]	NN_0000010257	Firmicutes	Bacilli	Bacillales	Bacillaceae	Bacillus	Bacillus cereus	AFS029513_110_B3
52	52	AluI: [52, 604]	NN_0000010267	Firmicutes	Bacilli	Bacillales	Bacillaceae	Bacillus	Bacillus sp.	YF23
52	52	AluI: [52, 604]	NN_0000010285	Firmicutes	Bacilli	Bacillales	Bacillaceae	Bacillus	Bacillus cereus	AFS088052_115_C9
52	52	AluI: [52, 469, 604]	NN_0000010293	Firmicutes	Bacilli	Bacillales	Bacillaceae	Bacillus	Bacillus cereus	AFS086955_99_B11
52	52	AluI: [52, 604]	NN_0000010299	Firmicutes	Bacilli	Bacillales	Bacillaceae	Bacillus	Bacillus cereus	AFS086321_106_B7
52	52	AluI: [52, 604]	NN_0000010312	Firmicutes	Bacilli	Bacillales	Bacillaceae	Bacillus	Bacillus cereus	AFS085075_104_F2
52	52	AluI: [52, 604]	NN_0000010317	Firmicutes	Bacilli	Bacillales	Bacillaceae	Bacillus	Bacillus cereus	AFS084444_100_G10
52	52	AluI: [52, 604]	NN_0000010329	Firmicutes	Bacilli	Bacillales	Bacillaceae	Bacillus	Bacillus cereus	AFS082683_99_G5
52	52	AluI: [52, 604]	NN_0000010350	Firmicutes	Bacilli	Bacillales	Bacillaceae	Bacillus	Bacillus anthracis	AFS081271_73_B7
52	52	AluI: [52, 604]	NN_0000010356	Firmicutes	Bacilli	Bacillales	Bacillaceae	Bacillus	Bacillus cereus	AFS079629_100_A5
52	52	AluI: [52, 604]	NN_0000010360	Firmicutes	Bacilli	Bacillales	Bacillaceae	Bacillus	Bacillus cereus	AFS079389_102_H4
52	52	AluI: [52, 604]	NN_0000010361	Firmicutes	Bacilli	Bacillales	Bacillaceae	Bacillus	Bacillus cereus	AFS079395_95_F7
52	52	AluI: [52]	NN_0000010369	Firmicutes	Bacilli	Bacillales	Bacillaceae	Bacillus	Bacillus sp.	AFS077874
52	52	AluI: [52]	NN_0000010374	Firmicutes	Bacilli	Bacillales	Bacillaceae	Bacillus	Bacillus cereus	AFS077416_102_H10
52	52	AluI: [52, 232, 604]	NN_0000010377	Firmicutes	Bacilli	Bacillales	Bacillaceae	Bacillus	Bacillus cereus	AFS076905_98_B5
52	52	AluI: [52, 604]	NN_0000010380	Firmicutes	Bacilli	Bacillales	Bacillaceae	Bacillus	Bacillus cereus	AFS076904_58_A8
52	52	AluI: [52, 604]	NN_0000010386	Firmicutes	Bacilli	Bacillales	Bacillaceae	Bacillus	Bacillus cereus	AFS076596_104_D4
52	52	AluI: [52, 604]	NN_0000010398	Firmicutes	Bacilli	Bacillales	Bacillaceae	Bacillus	Bacillus cereus	AFS075012_108_F4
52	52	AluI: [52, 604]	NN_0000010401	Firmicutes	Bacilli	Bacillales	Bacillaceae	Bacillus	Bacillus cereus	AFS074724_105_B2
52	52	AluI: [52, 604]	NN_0000010402	Firmicutes	Bacilli	Bacillales	Bacillaceae	Bacillus	Bacillus cereus	AFS074533_102_H12
52	52	AluI: [52, 604]	NN_0000010407	Firmicutes	Bacilli	Bacillales	Bacillaceae	Bacillus	Bacillus cereus	AFS073631_110_B11
52	52	AluI: [52, 604]	NN_0000010418	Firmicutes	Bacilli	Bacillales	Bacillaceae	Bacillus	Bacillus thuringiensis	AFS071939_106_D12
52	52	AluI: [52, 604]	NN_0000010428	Firmicutes	Bacilli	Bacillales	Bacillaceae	Bacillus	Bacillus cereus	AFS070947_107_F12
52	52	AluI: [52, 604]	NN_0000010432	Firmicutes	Bacilli	Bacillales	Bacillaceae	Bacillus	Bacillus cereus	AFS070861_95_A8
52	52	AluI: [52, 604]	NN_0000010447	Firmicutes	Bacilli	Bacillales	Bacillaceae	Bacillus	Bacillus thuringiensis	AFS067808_95_H10
52	52	AluI: [52, 604]	NN_0000010448	Firmicutes	Bacilli	Bacillales	Bacillaceae	Bacillus	Bacillus cereus	AFS067996_105_G9
52	52	AluI: [52, 604]	NN_0000010449	Firmicutes	Bacilli	Bacillales	Bacillaceae	Bacillus	Bacillus cereus	AFS067803_102_F1
52	52	AluI: [52, 604]	NN_0000010469	Firmicutes	Bacilli	Bacillales	Bacillaceae	Bacillus	Bacillus cereus	AFS071554_100_H10
52	52	AluI: [52, 604]	NN_0000010474	Firmicutes	Bacilli	Bacillales	Bacillaceae	Bacillus	Bacillus cereus	AFS065816_61_H6
52	52	AluI: [52, 604]	NN_0000010481	Firmicutes	Bacilli	Bacillales	Bacillaceae	Bacillus	Bacillus cereus	AFS065445_95_B10
52	52	AluI: [52, 604]	NN_0000010496	Firmicutes	Bacilli	Bacillales	Bacillaceae	Bacillus	Bacillus cereus	AFS062641_108_B7
52	52	AluI: [52, 604]	NN_0000010498	Firmicutes	Bacilli	Bacillales	Bacillaceae	Bacillus	Bacillus cereus	AFS061996_101_E10
52	52	AluI: [52, 604]	NN_0000010499	Firmicutes	Bacilli	Bacillales	Bacillaceae	Bacillus	Bacillus cereus	AFS061806_120_C12
52	52	AluI: [52, 604]	NN_0000010504	Firmicutes	Bacilli	Bacillales	Bacillaceae	Bacillus	Bacillus thuringiensis	AFS061455_119_F5
52	52	AluI: [52, 604]	NN_0000010510	Firmicutes	Bacilli	Bacillales	Bacillaceae	Bacillus	Bacillus cereus	AFS059198_106_B12
52	52	AluI: [52, 604]	NN_0000010528	Firmicutes	Bacilli	Bacillales	Bacillaceae	Bacillus	Bacillus cereus	AFS058404_99_E2
52	52	AluI: [52]	NN_0000010539	Firmicutes	Bacilli	Bacillales	Bacillaceae	Bacillus	Bacillus pseudomycoides	AFS088215_65_C4
52	52	AluI: [52, 604]	NN_0000010551	Firmicutes	Bacilli	Bacillales	Bacillaceae	Bacillus	Bacillus toyonensis	AFS085003_71_G3
52	52	AluI: [52, 460, 604]	NN_0000010567	Firmicutes	Bacilli	Bacillales	Bacillaceae	Bacillus	Bacillus wiedmannii	AFS081123_119_B6
52	52	AluI: [52, 604]	NN_0000010575	Firmicutes	Bacilli	Bacillales	Bacillaceae	Bacillus	Bacillus wiedmannii	AFS080080_115_H11
52	52	AluI: [52, 604]	NN_0000010583	Firmicutes	Bacilli	Bacillales	Bacillaceae	Bacillus	Bacillus wiedmannii	AFS078153_101_G9
52	52	AluI: [52, 604]	NN_0000010597	Firmicutes	Bacilli	Bacillales	Bacillaceae	Bacillus	Bacillus toyonensis	AFS075176_96_B5
52	52	AluI: [52, 604]	NN_0000010619	Firmicutes	Bacilli	Bacillales	Bacillaceae	Bacillus	Bacillus wiedmannii	AFS071466_119_B4
52	52	AluI: [52, 604]	NN_0000010628	Firmicutes	Bacilli	Bacillales	Bacillaceae	Bacillus	Bacillus wiedmannii	AFS069629_109_G3
52	52	AluI: [52, 604]	NN_0000010638	Firmicutes	Bacilli	Bacillales	Bacillaceae	Bacillus	Bacillus toyonensis	AFS067491_107_B6
52	52	AluI: [52, 604]	NN_0000010643	Firmicutes	Bacilli	Bacillales	Bacillaceae	Bacillus	Bacillus toyonensis	AFS065951_115_D11
52	52	AluI: [52, 604]	NN_0000010650	Firmicutes	Bacilli	Bacillales	Bacillaceae	Bacillus	Bacillus toyonensis	AFS064582_73_F8
52	52	AluI: [52]	NN_0000010654	Firmicutes	Bacilli	Bacillales	Bacillaceae	Bacillus	Bacillus pseudomycoides	AFS064122_79_B10
52	52	AluI: [52, 604]	NN_0000010670	Firmicutes	Bacilli	Bacillales	Bacillaceae	Bacillus	Bacillus toyonensis	AFS061268_102_E8
52	52	AluI: [52]	NN_0000010673	Firmicutes	Bacilli	Bacillales	Bacillaceae	Bacillus	Bacillus pseudomycoides	AFS060037_104_F10
52	52	AluI: [52, 217, 328, 364, 547]	NN_0000010695	Fusobacteria	Fusobacteriia	Fusobacteriales	Fusobacteriaceae	Fusobacterium	Fusobacterium nucleatum	subsp. polymorphum
52	52	AluI: [52, 217, 328, 364]	NN_0000010696	Fusobacteria	Fusobacteriia	Fusobacteriales	Fusobacteriaceae	Fusobacterium	Fusobacterium nucleatum	subsp. animalis
52	52	AluI: [52, 604]	NN_0000010700	Firmicutes	Bacilli	Bacillales	Bacillaceae	Bacillus	Bacillus thuringiensis	AFS058254_73_D5
52	52	AluI: [52, 604]	NN_0000010710	Firmicutes	Bacilli	Bacillales	Bacillaceae	Bacillus	Bacillus thuringiensis	AFS057244_104_C6
52	52	AluI: [52, 604]	NN_0000010720	Firmicutes	Bacilli	Bacillales	Bacillaceae	Bacillus	Bacillus thuringiensis	AFS056280_107_G10
52	52	AluI: [52, 604]	NN_0000010729	Firmicutes	Bacilli	Bacillales	Bacillaceae	Bacillus	Bacillus cereus	AFS055486_109_D4
52	52	AluI: [52]	NN_0000010733	Firmicutes	Bacilli	Bacillales	Bacillaceae	Bacillus	Bacillus sp.	AFS055030
52	52	AluI: [52, 604]	NN_0000010735	Firmicutes	Bacilli	Bacillales	Bacillaceae	Bacillus	Bacillus sp.	AFS054943
52	52	AluI: [52, 604]	NN_0000010743	Firmicutes	Bacilli	Bacillales	Bacillaceae	Bacillus	Bacillus thuringiensis	AFS054059_119_B3
52	52	AluI: [52]	NN_0000010746	Firmicutes	Bacilli	Bacillales	Bacillaceae	Bacillus	Bacillus sp.	AFS053548
52	52	AluI: [52, 604]	NN_0000010748	Firmicutes	Bacilli	Bacillales	Bacillaceae	Bacillus	Bacillus cereus	AFS053592_95_D2
52	52	AluI: [52, 604]	NN_0000010749	Firmicutes	Bacilli	Bacillales	Bacillaceae	Bacillus	Bacillus cereus	AFS053406_96_G1
52	52	AluI: [52, 604]	NN_0000010769	Firmicutes	Bacilli	Bacillales	Bacillaceae	Bacillus	Bacillus cereus	AFS051626_61_F7
52	52	AluI: [52, 604]	NN_0000010781	Firmicutes	Bacilli	Bacillales	Bacillaceae	Bacillus	Bacillus cereus	AFS049141_104_B1
52	52	AluI: [52, 604]	NN_0000010782	Firmicutes	Bacilli	Bacillales	Bacillaceae	Bacillus	Bacillus thuringiensis	AFS049152_101_C1
52	52	AluI: [52, 604]	NN_0000010807	Firmicutes	Bacilli	Bacillales	Bacillaceae	Bacillus	Bacillus cereus	AFS046104_102_B12
52	52	AluI: [52, 604]	NN_0000010813	Firmicutes	Bacilli	Bacillales	Bacillaceae	Bacillus	Bacillus thuringiensis	AFS045814_100_F3
52	52	AluI: [52, 232, 604]	NN_0000010820	Firmicutes	Bacilli	Bacillales	Bacillaceae	Bacillus	Bacillus anthracis	AFS044825_106_A8
52	52	AluI: [52]	NN_0000010840	Firmicutes	Bacilli	Bacillales	Bacillaceae	Bacillus	Bacillus pseudomycoides	AFS043018_104_E11
52	52	AluI: [52, 460, 604]	NN_0000010857	Firmicutes	Bacilli	Bacillales	Bacillaceae	Bacillus	Bacillus cereus	AFS041432_73_D4
52	52	AluI: [52, 232, 604]	NN_0000010858	Firmicutes	Bacilli	Bacillales	Bacillaceae	Bacillus	Bacillus anthracis	AFS041580_95_D6
52	52	AluI: [52, 604]	NN_0000010876	Firmicutes	Bacilli	Bacillales	Bacillaceae	Bacillus	Bacillus cereus	AFS040106_106_C11
52	52	AluI: [52, 604]	NN_0000010877	Firmicutes	Bacilli	Bacillales	Bacillaceae	Bacillus	Bacillus cereus	AFS040054_95_G11
52	52	AluI: [52, 604]	NN_0000010884	Firmicutes	Bacilli	Bacillales	Bacillaceae	Bacillus	Bacillus cereus	AFS039661_99_C11
52	52	AluI: [52, 604]	NN_0000010890	Firmicutes	Bacilli	Bacillales	Bacillaceae	Bacillus	Bacillus cereus	AFS038754_71_C2
52	52	AluI: [52, 604]	NN_0000010891	Firmicutes	Bacilli	Bacillales	Bacillaceae	Bacillus	Bacillus thuringiensis	AFS038158_101_D5
52	52	AluI: [52, 604]	NN_0000010905	Firmicutes	Bacilli	Bacillales	Bacillaceae	Bacillus	Bacillus thuringiensis	AFS034708_95_B7
52	52	AluI: [52, 604]	NN_0000010912	Firmicutes	Bacilli	Bacillales	Bacillaceae	Bacillus	Bacillus cereus	AFS036423_120_C5
52	52	AluI: [52, 460, 604]	NN_0000010950	Firmicutes	Bacilli	Bacillales	Bacillaceae	Bacillus	Bacillus cereus	AFS031451_100_E6
52	52	AluI: [52, 604]	NN_0000010965	Firmicutes	Bacilli	Bacillales	Bacillaceae	Bacillus	Bacillus cereus	AFS030140_102_A4
52	52	AluI: [52]	NN_0000010981	Firmicutes	Bacilli	Bacillales	Bacillaceae	Bacillus	Bacillus sp.	AFS029533
52	52	AluI: [52, 604]	NN_0000010982	Firmicutes	Bacilli	Bacillales	Bacillaceae	Bacillus	Bacillus wiedmannii	AFS034338_108_H6
52	52	AluI: [52, 604]	NN_0000010986	Firmicutes	Bacilli	Bacillales	Bacillaceae	Bacillus	Bacillus cereus	AFS057725_98_C5
52	52	AluI: [52, 604]	NN_0000010999	Firmicutes	Bacilli	Bacillales	Bacillaceae	Bacillus	Bacillus toyonensis	AFS055514_99_H8
52	52	AluI: [52]	NN_0000011003	Firmicutes	Bacilli	Bacillales	Bacillaceae	Bacillus	Bacillus pseudomycoides	AFS054473_108_E12
52	52	AluI: [52, 604]	NN_0000011006	Firmicutes	Bacilli	Bacillales	Bacillaceae	Bacillus	Bacillus toyonensis	AFS054329_96_C5
52	52	AluI: [52, 604]	NN_0000011010	Firmicutes	Bacilli	Bacillales	Bacillaceae	Bacillus	Bacillus toyonensis	AFS053584_119_E11
52	52	AluI: [52, 604]	NN_0000011016	Firmicutes	Bacilli	Bacillales	Bacillaceae	Bacillus	Bacillus toyonensis	AFS052350_104_A6
52	52	AluI: [52, 604]	NN_0000011022	Firmicutes	Bacilli	Bacillales	Bacillaceae	Bacillus	Bacillus wiedmannii	AFS050757_120_G6
52	52	AluI: [52, 604]	NN_0000011024	Firmicutes	Bacilli	Bacillales	Bacillaceae	Bacillus	Bacillus toyonensis	AFS049861_101_E8
52	52	AluI: [52, 604]	NN_0000011029	Firmicutes	Bacilli	Bacillales	Bacillaceae	Bacillus	Bacillus wiedmannii	AFS049329_73_B9
52	52	AluI: [52, 604]	NN_0000011044	Firmicutes	Bacilli	Bacillales	Bacillaceae	Bacillus	Bacillus toyonensis	AFS044782_102_C5
52	52	AluI: [52, 136, 604]	NN_0000011046	Firmicutes	Bacilli	Bacillales	Bacillaceae	Bacillus	Bacillus toyonensis	AFS044250_71_G2
52	52	AluI: [52, 217, 328, 364, 547]	NN_0000011102	Fusobacteria	Fusobacteriia	Fusobacteriales	Fusobacteriaceae	Fusobacterium	Fusobacterium nucleatum	subsp. polymorphum
52	52	AluI: [52, 217, 328, 364, 547]	NN_0000011107	Fusobacteria	Fusobacteriia	Fusobacteriales	Fusobacteriaceae	Fusobacterium	Fusobacterium nucleatum	subsp. polymorphum
52	52	AluI: [52, 217, 328, 364]	NN_0000011109	Fusobacteria	Fusobacteriia	Fusobacteriales	Fusobacteriaceae	Fusobacterium	Fusobacterium nucleatum	subsp. polymorphum
52	52	AluI: [52, 85, 217, 328, 364]	NN_0000011236	Fusobacteria	Fusobacteriia	Fusobacteriales	Fusobacteriaceae	Fusobacterium	Fusobacterium periodonticum	KCOM 1321
52	52	AluI: [52, 217, 328, 364]	NN_0000011239	Fusobacteria	Fusobacteriia	Fusobacteriales	Fusobacteriaceae	Fusobacterium	Fusobacterium nucleatum	subsp. animalis
52	52	AluI: [52]	NN_0000011258	Proteobacteria	Gammaproteobacteria	unclassified Gammaproteobacteria	unclassified Gammaproteobacteria(misc)	None	Gammaproteobacteria bacterium	CG22 combo CG10 13 8 21 14 all 40 8
52	52	AluI: [52, 430, 502]	NN_0000011282	Proteobacteria	Deltaproteobacteria	unclassified Deltaproteobacteria	unclassified Deltaproteobacteria(misc)	None	Deltaproteobacteria bacterium	CG03 land 8 20 14 0 80 45 14
52	52	AluI: [52, 604]	NN_0000011339	Firmicutes	Bacilli	Bacillales	Bacillaceae	Bacillus	Bacillus mycoides	GM6LP BACWE
52	52	AluI: [52, 232, 604]	NN_0000011353	Firmicutes	Bacilli	Bacillales	Bacillaceae	Bacillus	Bacillus cereus	6113
52	52	AluI: [52, 604]	NN_0000011410	Firmicutes	Bacilli	Bacillales	Bacillaceae	Bacillus	Bacillus cereus	TS2
52	52	AluI: [52]	NN_0000011435	Proteobacteria	Gammaproteobacteria	unclassified Gammaproteobacteria	unclassified Gammaproteobacteria(misc)	None	Gammaproteobacteria bacterium	HGW Gammaproteobacteria 3
52	52	AluI: [52]	NN_0000011445	Firmicutes	unclassified Firmicutessensustricto	unclassified Firmicutes sensu stricto (miscellaneous)	None	None	Firmicutes bacterium	HGW Firmicutes 2
52	52	AluI: [52, 411]	NN_0000011488	Actinobacteria	unclassified Actinobacteria	None	None	None	Actinobacteria bacterium	HGW Actinobacteria 10
52	52	AluI: [52, 604]	NN_0000011689	Firmicutes	Bacilli	Bacillales	Bacillaceae	Bacillus	Bacillus mycoides	INRA 5
52	52	AluI: [52, 604]	NN_0000011691	Firmicutes	Bacilli	Bacillales	Bacillaceae	Bacillus	Bacillus cereus	NVH 0861-00
52	52	AluI: [52, 604]	NN_0000011692	Firmicutes	Bacilli	Bacillales	Bacillaceae	Bacillus	Bacillus cereus	INRA_ZB5-J
52	52	AluI: [52, 460, 604]	NN_0000011693	Firmicutes	Bacilli	Bacillales	Bacillaceae	Bacillus	Bacillus mycoides	SDA_NFFE664
52	52	AluI: [52, 604]	NN_0000011700	Firmicutes	Bacilli	Bacillales	Bacillaceae	Bacillus	Bacillus cereus	INRA_SA&apos
52	52	AluI: [52, 604]	NN_0000011701	Firmicutes	Bacilli	Bacillales	Bacillaceae	Bacillus	Bacillus cereus	RIVM_BC126
52	52	AluI: [52, 604]	NN_0000011702	Firmicutes	Bacilli	Bacillales	Bacillaceae	Bacillus	Bacillus cereus	RIVM_BC938
52	52	AluI: [52, 67, 599]	NN_0000011737	Firmicutes	Clostridia	Clostridiales	Ruminococcaceae	Ruminococcus	Ruminococcus bromii	YE282
52	52	AluI: [52, 604]	NN_0000011790	Firmicutes	Bacilli	Bacillales	Bacillaceae	Bacillus	Bacillus sp.	cl96
52	52	AluI: [52, 328, 436, 604]	NN_0000011837	Firmicutes	Clostridia	Clostridiales	Clostridiaceae	Clostridium	Clostridium gasigenes	DSM 12272
52	52	AluI: [52, 63, 133]	NN_0000011872	Synergistetes	Synergistia	Synergistales	Synergistaceae	Acetomicrobium	Acetomicrobium thermoterrenum	DSM 13490
52	52	AluI: [52, 63, 133]	NN_0000011874	Synergistetes	Synergistia	Synergistales	Synergistaceae	Acetomicrobium	Acetomicrobium thermoterrenum	DSM 13490
52	52	AluI: [52, 604]	NN_0000011901	Firmicutes	Bacilli	Bacillales	Bacillaceae	Bacillus	Bacillus sp.	ok061
52	52	AluI: [52]	NN_0000011906	Firmicutes	Clostridia	Clostridiales	Lachnospiraceae	unclassified Lachnospiraceae	Lachnospiraceae bacterium	A10
52	52	AluI: [52]	NN_0000011982	Firmicutes	Bacilli	Bacillales	Bacillaceae	Bacillus	Bacillus sp.	UNCCL81
52	52	AluI: [52, 136, 217, 235]	NN_0000011988	Firmicutes	Bacilli	Bacillales	Bacillaceae	Lentibacillus	Lentibacillus persicus	DSM 22530
52	52	AluI: [52, 604]	NN_0000012079	Firmicutes	Bacilli	Bacillales	Bacillaceae	Bacillus	Bacillus cereus	RU36C
52	52	AluI: [52, 562]	NN_0000012365	Firmicutes	Clostridia	Clostridiales	Eubacteriaceae	Eubacterium	Eubacterium coprostanoligenes	ATCC 51222
52	52	AluI: [52, 604]	NN_0000012404	Firmicutes	Bacilli	Bacillales	Bacillaceae	Bacillus	Bacillus sp.	RUTrin4
52	52	AluI: [52, 604]	NN_0000012435	Firmicutes	Bacilli	Bacillales	Bacillaceae	Bacillus	Bacillus cereus	16-00193
52	52	AluI: [52, 604]	NN_0000012440	Firmicutes	Bacilli	Bacillales	Bacillaceae	Bacillus	Bacillus cereus	16-00184
52	52	AluI: [52, 604]	NN_0000012441	Firmicutes	Bacilli	Bacillales	Bacillaceae	Bacillus	Bacillus cereus	16-00191
52	52	AluI: [52, 604]	NN_0000012447	Firmicutes	Bacilli	Bacillales	Bacillaceae	Bacillus	Bacillus cereus	16-00185
52	52	AluI: [52]	NN_0000012536	Bacteroidetes	Flavobacteriia	Flavobacteriales	Flavobacteriaceae	Salinimicrobium	Salinimicrobium sediminis	CGMCC 1.12641
52	52	AluI: [52, 85, 133, 235, 328, 604]	NN_0000012605	Firmicutes	Clostridia	Clostridiales	Clostridiaceae	Caloramator	Caloramator fervidus	DSM5463
53	52	AluI: [53, 78, 146]	NN_0000000340	Proteobacteria	Deltaproteobacteria	Desulfobacterales	Desulfobulbaceae	Desulfurivibrio	Desulfurivibrio alkaliphilus	AHT 2
53	52	AluI: [53]	NN_0000000355	Spirochaetes	Spirochaetia	Spirochaetales	Spirochaetaceae	Sediminispirochaeta	Sediminispirochaeta smaragdinae	DSM 11293
53	52	AluI: [53, 148, 278]	NN_0000000483	Firmicutes	Clostridia	Clostridiales	Lachnospiraceae	unclassified Lachnospiraceae	Lachnospiraceae bacterium	TWA4
53	52	AluI: [53, 63, 133, 174]	NN_0000004647	Firmicutes	Clostridia	Clostridiales	Lachnospiraceae	unclassified Lachnospiraceae	Lachnospiraceae bacterium	oral taxon 82 str. F0431
53	52	AluI: [53]	NN_0000005659	Actinobacteria	Actinobacteria	Actinomycetales	Actinomycetaceae	Actinomyces	Actinomyces graevenitzii	F0530
55	56	AluI: [55, 64, 166, 206, 301]	NN_0000000545	Firmicutes	Clostridia	Clostridiales	Peptococcaceae	Desulfosporosinus	Desulfosporosinus meridiei	DSM 13257
55	56	AluI: [55, 79, 587, 595]	NN_0000000752	Firmicutes	Bacilli	Bacillales	Planococcaceae	Jeotgalibacillus	Jeotgalibacillus malaysiensis	D5
55	56	AluI: [55]	NN_0000001009	Firmicutes	Erysipelotrichia	Erysipelotrichales	Erysipelotrichaceae	Turicibacter	Turicibacter sp.	H121
55	56	AluI: [55]	NN_0000003403	Firmicutes	Erysipelotrichia	Erysipelotrichales	Erysipelotrichaceae	Turicibacter	Turicibacter sanguinis	2789STDY5608865
55	56	AluI: [55, 61, 88, 136, 184, 331, 400, 487, 541, 553, 598, 610]	NN_0000004120	Firmicutes	Bacilli	Bacillales	Bacillales Family XI Incertae Sedis	Gemella	Gemella haemolysans	ATCC 10379
55	56	AluI: [55]	NN_0000004479	Proteobacteria	Betaproteobacteria	Neisseriales	Neisseriaceae	Neisseria	Neisseria bacilliformis	ATCC BAA 1200
55	56	AluI: [55, 61, 106, 406, 439, 590]	NN_0000004573	Firmicutes	Clostridia	Clostridiales	Peptococcaceae	Desulfosporosinus	Desulfosporosinus sp.	OT
55	56	AluI: [55, 181, 211, 241, 406, 508, 517]	NN_0000004918	Firmicutes	Bacilli	Lactobacillales	Carnobacteriaceae	Alloiococcus	Alloiococcus otitis	ATCC 51267
55	56	AluI: [55, 106, 166, 202, 253, 331, 439, 553, 586, 601]	NN_0000007377	Proteobacteria	Alphaproteobacteria	Pelagibacterales	Pelagibacteraceae	unclassified Pelagibacteraceae	Pelagibacteraceae bacterium	BACL5 MAG 121128 bin54
55	56	AluI: [55, 106, 166, 202, 253, 331, 439, 553, 586, 601]	NN_0000007378	Proteobacteria	Alphaproteobacteria	Pelagibacterales	Pelagibacteraceae	unclassified Pelagibacteraceae	Pelagibacteraceae bacterium	BACL5 MAG 120705 bin12
55	56	AluI: [55, 88, 136, 184, 331, 400, 487, 541, 598, 610]	NN_0000007534	Firmicutes	Bacilli	Bacillales	Bacillales Family XI Incertae Sedis	Gemella	Gemella haemolysans	DNF01167
55	56	AluI: [55, 188, 241, 553]	NN_0000008717	Ignavibacteriae	Ignavibacteria	Ignavibacteriales	unclassified Ignavibacteriales	None	Ignavibacteriales bacterium	UTCHB2
56	56	AluI: [56, 106, 245, 296]	NN_0000000157	Proteobacteria	Gammaproteobacteria	Alteromonadales	Shewanellaceae	Shewanella	Shewanella sp.	MR 7
56	56	AluI: [56, 293, 425]	NN_0000001846	Actinobacteria	Actinobacteria	Micrococcales	Micrococcaceae	Glutamicibacter	Glutamicibacter arilaitensis	Re117
56	56	AluI: [56, 206, 299]	NN_0000004626	Firmicutes	Bacilli	Lactobacillales	Lactobacillaceae	Lactobacillus	Lactobacillus parafarraginis	F0439
56	56	AluI: [56, 112, 155, 613]	NN_0000009265	Bacteroidetes	Bacteroidia	Bacteroidales	Prevotellaceae	Prevotella	Prevotella sp.	P5 50
56	56	AluI: [56, 62, 125, 148, 215, 271]	NN_0000011292	Proteobacteria	Deltaproteobacteria	unclassified Deltaproteobacteria	unclassified Deltaproteobacteria(misc)	None	Deltaproteobacteria bacterium	CG 4 8 14 3 um filter 45 9
56	56	AluI: [56, 211, 253, 439, 529, 562]	NN_0000011324	Bacteria candidate phyla	Patescibacteria group	Microgenomates group	None	Candidatus Shapirobacteria	Candidatus Shapirobacteria	bacterium CG10 big fil rev 8 21 14 0 10 36 6
58	60	AluI: [58, 142, 199, 397, 562]	NN_0000001489	Firmicutes	Bacilli	Lactobacillales	Leuconostocaceae	Weissella	Weissella cibaria	CMS1
58	60	AluI: [58, 160, 217, 229, 457]	NN_0000001657	Proteobacteria	Gammaproteobacteria	Vibrionales	Vibrionaceae	Aliivibrio	Aliivibrio fischeri	MJ11
58	60	AluI: [58, 194, 290, 301, 602]	NN_0000003417	Firmicutes	Erysipelotrichia	Erysipelotrichales	Erysipelotrichaceae	Catenibacterium	Catenibacterium mitsuokai	2789STDY5608825
58	60	AluI: [58, 199, 277, 397, 562]	NN_0000006658	Firmicutes	Bacilli	Lactobacillales	Leuconostocaceae	Weissella	Weissella cibaria	AB3b
58	60	AluI: [58, 142, 199, 277]	NN_0000006659	Firmicutes	Bacilli	Lactobacillales	Leuconostocaceae	Weissella	Weissella cibaria	ff3PR
58	60	AluI: [58, 133, 491, 529]	NN_0000006684	Firmicutes	Bacilli	Lactobacillales	Streptococcaceae	Streptococcus	Streptococcus gordonii	G9B TZ86
58	60	AluI: [58, 133, 491, 529]	NN_0000006685	Firmicutes	Bacilli	Lactobacillales	Streptococcaceae	Streptococcus	Streptococcus cristatus	CC5A TW70
58	60	AluI: [58, 217, 448]	NN_0000007253	Firmicutes	Bacilli	Lactobacillales	Lactobacillaceae	Lactobacillus	Lactobacillus nagelii	DSM 13675
58	60	AluI: [58, 133, 330, 491, 529]	NN_0000007552	Firmicutes	Bacilli	Lactobacillales	Streptococcaceae	Streptococcus	Streptococcus gordonii	CCUG 33482
58	60	AluI: [58, 241, 265, 409, 424, 586]	NN_0000009097	Proteobacteria	Gammaproteobacteria	Thiotrichales	Piscirickettsiaceae	Methylophaga	Methylophaga sp.	41 12 T18
58	60	AluI: [58, 405, 565]	NN_0000009327	Proteobacteria	Betaproteobacteria	Nitrosomonadales	Methylophilaceae	unclassified Methylophilaceae	Methylophilaceae bacterium	17 43 7
58	60	AluI: [58, 238, 451, 553, 578]	NN_0000011424	Tenericutes	unclassified Tenericutes	None	None	None	Tenericutes bacterium	HGW Tenericutes 6
58	60	AluI: [58, 160, 229, 457]	NN_0000011578	Proteobacteria	Gammaproteobacteria	Vibrionales	Vibrionaceae	Aliivibrio	Aliivibrio fischeri	ES114
58	60	AluI: [58, 116]	NN_0000011804	Proteobacteria	Betaproteobacteria	Nitrosomonadales	Methylophilaceae	Methylophilus	Methylophilus rhizosphaerae	CBMB127
58	60	AluI: [58, 85, 136, 235, 307, 330, 424, 604]	NN_0000012488	Firmicutes	Clostridia	Clostridiales	unclassified Clostridiales	Anaerovirgula	Anaerovirgula multivorans	SCA
59	60	AluI: [59, 235]	NN_0000001869	Firmicutes	Bacilli	Lactobacillales	Leuconostocaceae	Weissella	Weissella confusa	LBAE C39 2
59	60	AluI: [59]	NN_0000004165	Firmicutes	Bacilli	Lactobacillales	Carnobacteriaceae	Granulicatella	Granulicatella adiacens	ATCC 49175
59	60	AluI: [59]	NN_0000004497	Bacteroidetes	Bacteroidia	Bacteroidales	Prevotellaceae	Paraprevotella	Paraprevotella xylaniphila	YIT 11841
59	60	AluI: [59, 235, 436]	NN_0000006160	Firmicutes	Bacilli	Lactobacillales	Lactobacillaceae	Lactobacillus	Lactobacillus sucicola	DSM 21376 JCM 15457
59	60	AluI: [59, 232]	NN_0000007312	Firmicutes	Bacilli	Lactobacillales	Lactobacillaceae	Lactobacillus	Lactobacillus cacaonum	DSM 21116
59	60	AluI: [59, 235, 436]	NN_0000007320	Firmicutes	Bacilli	Lactobacillales	Lactobacillaceae	Lactobacillus	Lactobacillus sucicola	DSM 21376 JCM 15457
59	60	AluI: [59, 85, 330, 484, 514, 538, 547]	NN_0000012003	Firmicutes	Clostridia	Clostridiales	Clostridiaceae	Tindallia	Tindallia magadiensis	Z-7934
59	60	AluI: [59, 235]	NN_0000012358	Firmicutes	Bacilli	Lactobacillales	Leuconostocaceae	Weissella	Weissella confusa	AB3E41
60	60	AluI: [60, 270, 522, 604]	NN_0000000489	Firmicutes	Bacilli	Lactobacillales	Lactobacillaceae	Lactobacillus	Lactobacillus ruminis	ATCC 27782
60	60	AluI: [60, 298, 433, 439, 565, 590]	NN_0000000561	Firmicutes	Clostridia	Clostridiales	Peptococcaceae	Dehalobacter	Dehalobacter sp.	DCA
60	60	AluI: [60, 235, 522]	NN_0000004037	Actinobacteria	Actinobacteria	Corynebacteriales	Corynebacteriaceae	Corynebacterium	Corynebacterium glucuronolyticum	ATCC 51867
60	60	AluI: [60, 270, 522, 604]	NN_0000004430	Firmicutes	Bacilli	Lactobacillales	Lactobacillaceae	Lactobacillus	Lactobacillus ruminis	ATCC 25644
60	60	AluI: [60, 162, 298, 433, 439, 565]	NN_0000007936	Firmicutes	Clostridia	Clostridiales	Peptococcaceae	Dehalobacter	Dehalobacter sp.	TeCB1
60	60	AluI: [60, 235, 522]	NN_0000007989	Actinobacteria	Actinobacteria	Corynebacteriales	Corynebacteriaceae	Corynebacterium	Corynebacterium sp.	HMSC073D01
60	60	AluI: [60, 217, 328, 406, 547]	NN_0000011254	Chloroflexi	unclassified Chloroflexi	unclassified Chloroflexi(misc)	None	None	Chloroflexi bacterium	CG23 combo of CG06 09 8 20 14 all 45 10
60	60	AluI: [60, 235, 522]	NN_0000012418	Actinobacteria	Actinobacteria	Corynebacteriales	Corynebacteriaceae	Corynebacterium	Corynebacterium glucuronolyticum	DSM 44120
61	60	AluI: [61, 143, 199, 265, 550]	NN_0000000016	Firmicutes	Bacilli	Lactobacillales	Streptococcaceae	Lactococcus	Lactococcus lactis	subsp. cremoris MG1363
61	60	AluI: [61, 106, 211]	NN_0000000032	Proteobacteria	Gammaproteobacteria	Alteromonadales	Shewanellaceae	Shewanella	Shewanella putrefaciens	CN 32
61	60	AluI: [61, 119, 203, 593]	NN_0000000059	Proteobacteria	Gammaproteobacteria	Alteromonadales	Shewanellaceae	Shewanella	Shewanella pealeana	ATCC 700345
61	60	AluI: [61, 206, 248]	NN_0000000247	Elusimicrobia	Elusimicrobia	Elusimicrobiales	Elusimicrobiaceae	Elusimicrobium	Elusimicrobium minutum	Pei191
61	60	AluI: [61, 428, 565, 590]	NN_0000000293	Firmicutes	Bacilli	Bacillales	Bacillales Family XI Incertae Sedis	Exiguobacterium	Exiguobacterium sp.	AT1b
61	60	AluI: [61, 106, 166, 418, 475, 492, 541, 590]	NN_0000000365	Firmicutes	Clostridia	Clostridiales	Clostridiaceae	Clostridium	Clostridium cellulovorans	743B
61	60	AluI: [61, 112, 290, 301, 409, 613]	NN_0000000371	Firmicutes	Clostridia	Clostridiales	Clostridiaceae	Clostridium	Clostridium carboxidivorans	P7
61	60	AluI: [61, 202, 406, 565]	NN_0000000381	Firmicutes	Clostridia	Halanaerobiales	Halanaerobiaceae	Halanaerobium	Halanaerobium hydrogeniformans	None
61	60	AluI: [61, 106]	NN_0000000398	Proteobacteria	Gammaproteobacteria	Alteromonadales	Shewanellaceae	Shewanella	Shewanella putrefaciens	200
61	60	AluI: [61]	NN_0000000468	Thermotogae	Thermotogae	Thermotogales	Thermotogaceae	Pseudothermotoga	Pseudothermotoga thermarum	DSM 5069
61	60	AluI: [61, 133, 547]	NN_0000000470	Firmicutes	Bacilli	Lactobacillales	Streptococcaceae	Streptococcus	Streptococcus parasanguinis	ATCC 15912
61	60	AluI: [61, 211, 550]	NN_0000000512	Firmicutes	Bacilli	Lactobacillales	Lactobacillaceae	Pediococcus	Pediococcus claussenii	ATCC BAA 344
61	60	AluI: [61, 88, 266, 463]	NN_0000000539	Firmicutes	Clostridia	Clostridiales	Peptococcaceae	Desulfosporosinus	Desulfosporosinus acidiphilus	SJ4
61	60	AluI: [61, 106, 259, 337, 448, 571]	NN_0000000547	Bacteroidetes	Flavobacteriia	Flavobacteriales	Flavobacteriaceae	Riemerella	Riemerella anatipestifer	RA CH 1
61	60	AluI: [61, 433, 454, 532]	NN_0000000548	Spirochaetes	Spirochaetia	Brachyspirales	Brachyspiraceae	Brachyspira	Brachyspira pilosicoli	B2904
61	60	AluI: [61, 562]	NN_0000000554	Firmicutes	Bacilli	Bacillales	Bacillales Family XI Incertae Sedis	Exiguobacterium	Exiguobacterium antarcticum	B7
61	60	AluI: [61, 119, 196, 298, 328, 583]	NN_0000000556	Firmicutes	Bacilli	Lactobacillales	Leuconostocaceae	Leuconostoc	Leuconostoc carnosum	JB16
[truncated: 4,818 more rows]

## Sheet: In-silico_T-RFLP_Hpy188III
In-silico_TRF	In-silico_oTRF	Restriction_fragments	AcetoBase_accession_numbers	Phylum	Class	Order	Family	Genus	Species	Strain
27	28	{Hpy188III: [27,311]}	NN_0000000364	Firmicutes	Clostridia	Thermoanaerobacterales	Thermoanaerobacterales Family III Incertae Sedis	Caldicellulosiruptor	Caldicellulosiruptor obsidiansis	OB47
27	28	{Hpy188III: [27,311]}	NN_0000000379	Firmicutes	Clostridia	Thermoanaerobacterales	Thermoanaerobacterales Family III Incertae Sedis	Caldicellulosiruptor	Caldicellulosiruptor owensensis	OL
27	28	{Hpy188III: [27,453]}	NN_0000004593	Firmicutes	Negativicutes	Selenomonadales	Selenomonadaceae	Selenomonas	Selenomonas infelix	ATCC 43532
28	28	{Hpy188III: [28,56,197,398]}	NN_0000009667	Proteobacteria	Gammaproteobacteria	Cellvibrionales	Porticoccaceae	unclassified Porticoccaceae	SAR92 bacterium	MED G29
29	28	{Hpy188III: [29,83,179,410]}	NN_0000004997	Firmicutes	Erysipelotrichia	Erysipelotrichales	Erysipelotrichaceae	Eggerthia	Eggerthia catenaformis	OT 569 DSM 20559
29	28	{Hpy188III: [29,83,179,410]}	NN_0000008967	Firmicutes	Erysipelotrichia	Erysipelotrichales	Erysipelotrichaceae	Eggerthia	Eggerthia catenaformis	(MAR1)
29	28	{Hpy188III: [29,68]}	NN_0000011597	Proteobacteria	Deltaproteobacteria	Desulfobacterales	Desulfobulbaceae	Desulfotalea	Desulfotalea psychrophila	LSv54
30	32	{Hpy188III: [30,66,91,297,390]}	NN_0000006950	Firmicutes	Bacilli	Bacillales	Bacillaceae	Bacillus	Bacillus sp.	FJAT 27238
30	32	{Hpy188III: [30,117,331,579,606]}	NN_0000011488	Actinobacteria	unclassified Actinobacteria	None	None	None	Actinobacteria bacterium	HGW Actinobacteria 10
31	32	{Hpy188III: [31,494,528]}	NN_0000009239	Firmicutes	Bacilli	Bacillales	Bacillaceae	Bacillus	Bacillus sp.	DSM 27956
32	32	{Hpy188III: [32,123,140,164,537]}	NN_0000006282	Proteobacteria	Gammaproteobacteria	Thiotrichales	Piscirickettsiaceae	Hydrogenovibrio	Hydrogenovibrio marinus	MH-110
33	32	{Hpy188III: [33,269,380]}	NN_0000000539	Firmicutes	Clostridia	Clostridiales	Peptococcaceae	Desulfosporosinus	Desulfosporosinus acidiphilus	SJ4
33	32	{Hpy188III: [33,277]}	NN_0000000834	Proteobacteria	Gammaproteobacteria	unclassified Gammaproteobacteria	None	Sedimenticola	Sedimenticola thiotaurini	SIP-G1
33	32	{Hpy188III: [33]}	NN_0000004273	Actinobacteria	Actinobacteria	Corynebacteriales	Corynebacteriaceae	Corynebacterium	Corynebacterium genitalium	ATCC 33030
33	32	{Hpy188III: [33,162,216,333,342,435,456,591]}	NN_0000004678	Spirochaetes	Spirochaetia	Spirochaetales	Spirochaetaceae	Treponema	Treponema saccharophilum	DSM 2985
33	32	{Hpy188III: [33,405,477]}	NN_0000004706	Firmicutes	Bacilli	Lactobacillales	Lactobacillaceae	Lactobacillus	Lactobacillus pentosus	KCA1
33	32	{Hpy188III: [33,552]}	NN_0000007244	Firmicutes	Bacilli	Lactobacillales	Lactobacillaceae	Lactobacillus	Lactobacillus perolens	DSM 12744
33	32	{Hpy188III: [33,582]}	NN_0000007330	Firmicutes	Bacilli	Lactobacillales	Lactobacillaceae	Lactobacillus	Lactobacillus selangorensis	DSM 13344
33	32	{Hpy188III: [33,477]}	NN_0000007365	Firmicutes	Bacilli	Lactobacillales	Lactobacillaceae	Lactobacillus	Lactobacillus xiangfangensis	LMG 26013
33	32	{Hpy188III: [33,477]}	NN_0000007806	Actinobacteria	Actinobacteria	Corynebacteriales	Corynebacteriaceae	Corynebacterium	Corynebacterium ulcerans	03-8664
33	32	{Hpy188III: [33]}	NN_0000009276	Acidobacteria	Blastocatellia	None	None	Chloracidobacterium	Chloracidobacterium sp.	CP2 5A
33	32	{Hpy188III: [33,342,517,556]}	NN_0000011428	Synergistetes	unclassified Synergistetes	None	None	None	Synergistetes bacterium	HGW Synergistetes 1
33	32	{Hpy188III: [33,330,378,423,456,573]}	NN_0000011454	Proteobacteria	Deltaproteobacteria	unclassified Deltaproteobacteria	unclassified Deltaproteobacteria(misc)	None	Deltaproteobacteria bacterium	HGW Deltaproteobacteria 22
35	36	{Hpy188III: [35,380,410,527]}	NN_0000000360	Firmicutes	Clostridia	Clostridiales	Lachnospiraceae	Lachnoclostridium	[Clostridium] saccharolyticum	WM1
35	36	{Hpy188III: [35,494]}	NN_0000000931	Proteobacteria	Gammaproteobacteria	unclassified Gammaproteobacteria	None	Candidatus Thioglobus	Candidatus Thioglobus singularis	PS1
35	36	{Hpy188III: [35,45,105,143,246,380,387,474]}	NN_0000001052	Proteobacteria	Betaproteobacteria	unclassified Betaproteobacteria	unclassified Betaproteobacteria(misc)	None	Betaproteobacteria bacterium	UKL13 2
35	36	{Hpy188III: [35,180,318,426]}	NN_0000004177	Bacteroidetes	Bacteroidia	Bacteroidales	Prevotellaceae	Alloprevotella	Alloprevotella tannerae	ATCC 51259
35	36	{Hpy188III: [35,299,453,570]}	NN_0000004215	Synergistetes	Synergistia	Synergistales	Synergistaceae	Dethiosulfovibrio	Dethiosulfovibrio peptidovorans	DSM 11002
35	36	{Hpy188III: [35,299,453,570]}	NN_0000004216	Synergistetes	Synergistia	Synergistales	Synergistaceae	Dethiosulfovibrio	Dethiosulfovibrio peptidovorans	DSM 11002
35	36	{Hpy188III: [35,302]}	NN_0000004874	Bacteroidetes	Flavobacteriia	Flavobacteriales	Flavobacteriaceae	Bergeyella	Bergeyella zoohelcum	ATCC 43767
35	36	{Hpy188III: [35,368,527]}	NN_0000006180	Bacteroidetes	Bacteroidia	Marinilabiliales	Marinilabiliaceae	Geofilum	Geofilum rubicundum	JCM 15548
35	36	{Hpy188III: [35,491]}	NN_0000007206	Firmicutes	Bacilli	Lactobacillales	Lactobacillaceae	Lactobacillus	Lactobacillus pobuzihii	E100301 KCTC 13174
35	36	{Hpy188III: [35,524]}	NN_0000007306	Firmicutes	Bacilli	Lactobacillales	Lactobacillaceae	Lactobacillus	Lactobacillus dextrinicus	DSM 20335
35	36	{Hpy188III: [35,279,312,363,453]}	NN_0000007479	Synergistetes	Synergistia	Synergistales	unclassified Synergistales	None	Synergistales bacterium	57 84
35	36	{Hpy188III: [35,278,384,471,509]}	NN_0000007538	Firmicutes	Tissierellia	Tissierellales	Peptoniphilaceae	Peptoniphilus	Peptoniphilus coxii	DNF00729
35	36	{Hpy188III: [35]}	NN_0000007638	Firmicutes	Bacilli	Bacillales	Bacillaceae	Bacillus	Bacillus sporothermodurans	B4102
35	36	{Hpy188III: [35,105,114,197,281,397,494]}	NN_0000008439	Proteobacteria	Gammaproteobacteria	Oceanospirillales	Oceanospirillaceae	Motiliproteus	Motiliproteus sp.	MSK22 1
35	36	{Hpy188III: [35,302]}	NN_0000009612	Bacteroidetes	Flavobacteriia	Flavobacteriales	Flavobacteriaceae	Sediminicola	Sediminicola luteus	HQA918
35	36	{Hpy188III: [35,126,456,609]}	NN_0000009629	Proteobacteria	Alphaproteobacteria	unclassified Alphaproteobacteria	unclassified Alphaproteobacteria(misc)	None	Alphaproteobacteria bacterium	None
35	36	{Hpy188III: [35,505]}	NN_0000011124	Proteobacteria	Alphaproteobacteria	Pelagibacterales	Pelagibacteraceae	Candidatus Pelagibacter	Candidatus Pelagibacter	sp
35	36	{Hpy188III: [35,177,179,269]}	NN_0000011146	Firmicutes	Clostridia	Clostridiales	Lachnospiraceae	Pseudobutyrivibrio	Pseudobutyrivibrio ruminis	JK626
35	36	{Hpy188III: [35,126]}	NN_0000011177	Proteobacteria	Alphaproteobacteria	Emcibacterales	Emcibacteraceae	Emcibacter	Emcibacter congregatus	ZYL 543
35	36	{Hpy188III: [35]}	NN_0000011511	Firmicutes	Bacilli	Bacillales	Bacillaceae	Bacillus	Bacillus sporothermodurans	BR12 BR3
35	36	{Hpy188III: [35,128,179,269]}	NN_0000012042	Firmicutes	Clostridia	Clostridiales	Lachnospiraceae	Pseudobutyrivibrio	Pseudobutyrivibrio sp.	NOR37
36	36	{Hpy188III: [36,372,444,462,615]}	NN_0000000232	Proteobacteria	Alphaproteobacteria	Rhizobiales	Methylobacteriaceae	Methylobacterium	Methylobacterium sp.	4 46
36	36	{Hpy188III: [36,69,75,459]}	NN_0000000241	Proteobacteria	Alphaproteobacteria	Rhizobiales	Methylobacteriaceae	Methylobacterium	Methylobacterium radiotolerans	JCM 2831
36	36	{Hpy188III: [36,75,105,360,459]}	NN_0000000266	Proteobacteria	Alphaproteobacteria	Rhizobiales	Methylobacteriaceae	Methylorubrum	Methylorubrum extorquens	CM4
36	36	{Hpy188III: [36,75,105,459]}	NN_0000000297	Proteobacteria	Alphaproteobacteria	Rhizobiales	Methylobacteriaceae	Methylorubrum	Methylorubrum extorquens	AM1
36	36	{Hpy188III: [36,206,231,422]}	NN_0000000512	Firmicutes	Bacilli	Lactobacillales	Lactobacillaceae	Pediococcus	Pediococcus claussenii	ATCC BAA 344
36	36	{Hpy188III: [36,71,312,419,612]}	NN_0000000531	Thermotogae	Thermotogae	Kosmotogales	Kosmotogaceae	Mesotoga	Mesotoga prima	MesG1 Ag 4 2
36	36	{Hpy188III: [36,401]}	NN_0000000648	Firmicutes	Clostridia	Clostridiales	Peptostreptococcaceae	Peptoclostridium	Peptoclostridium acidaminophilum	DSM 3953
36	36	{Hpy188III: [36,69,75,459]}	NN_0000000714	Proteobacteria	Alphaproteobacteria	Rhizobiales	Methylobacteriaceae	Methylobacterium	Methylobacterium oryzae	CBMB20
36	36	{Hpy188III: [36,105,114]}	NN_0000000717	Actinobacteria	Actinobacteria	Corynebacteriales	Corynebacteriaceae	Corynebacterium	Corynebacterium doosanense	CAU 212 DSM 45436
36	36	{Hpy188III: [36,75,105,114,459,477]}	NN_0000001001	Proteobacteria	Alphaproteobacteria	Rhizobiales	Methylobacteriaceae	Methylobacterium	Methylobacterium sp.	AMS5
36	36	{Hpy188III: [36,287,621]}	NN_0000001003	Firmicutes	Bacilli	Lactobacillales	Aerococcaceae	Aerococcus	Aerococcus sanguinicola	CCUG43001
36	36	{Hpy188III: [36,318]}	NN_0000001005	Firmicutes	Bacilli	Lactobacillales	Aerococcaceae	Aerococcus	Aerococcus urinaeequi	CCUG28094
36	36	{Hpy188III: [36,318]}	NN_0000001007	Firmicutes	Bacilli	Lactobacillales	Aerococcaceae	Aerococcus	Aerococcus viridans	CCUG4311
36	36	{Hpy188III: [36,75,105,459]}	NN_0000001383	Proteobacteria	Alphaproteobacteria	Rhizobiales	Methylobacteriaceae	Methylorubrum	Methylorubrum zatmanii	PSBB041
36	36	{Hpy188III: [36,75,105,383,576]}	NN_0000001748	Proteobacteria	Alphaproteobacteria	Rhizobiales	Methylobacteriaceae	Methylorubrum	Methylorubrum populi	None
36	36	{Hpy188III: [36,75,105,459]}	NN_0000001811	Proteobacteria	Alphaproteobacteria	Rhizobiales	Methylobacteriaceae	Methylorubrum	Methylorubrum extorquens	AM1
36	36	{Hpy188III: [36,383,440]}	NN_0000001959	Bacteroidetes	Bacteroidia	Bacteroidales	Tannerellaceae	Tannerella	Tannerella sp.	CAG:118
36	36	{Hpy188III: [36,426,437,596]}	NN_0000002033	Bacteroidetes	Bacteroidia	Bacteroidales	Prevotellaceae	Prevotella	Prevotella copri	CAG:164
36	36	{Hpy188III: [36,383,437]}	NN_0000003388	Bacteroidetes	Bacteroidia	Bacteroidales	Bacteroidaceae	Bacteroides	Bacteroides xylanisolvens	2789STDY5608839
36	36	{Hpy188III: [36,401]}	NN_0000003967	Firmicutes	Clostridia	Clostridiales	Eubacteriaceae	Anaerofustis	Anaerofustis stercorihominis	DSM 17244
36	36	{Hpy188III: [36,285,401]}	NN_0000004040	Actinobacteria	Actinobacteria	Corynebacteriales	Corynebacteriaceae	Corynebacterium	Corynebacterium glucuronolyticum	ATCC 51866
36	36	{Hpy188III: [36,383,437]}	NN_0000004109	Bacteroidetes	Bacteroidia	Bacteroidales	Bacteroidaceae	Bacteroides	Bacteroides sp.	2 2 4
36	36	{Hpy188III: [36,383,437]}	NN_0000004235	Bacteroidetes	Bacteroidia	Bacteroidales	Bacteroidaceae	Bacteroides	Bacteroides xylanisolvens	SD CC 2a
36	36	{Hpy188III: [36,383,437]}	NN_0000004335	Bacteroidetes	Bacteroidia	Bacteroidales	Bacteroidaceae	Bacteroides	Bacteroides sp.	D2
36	36	{Hpy188III: [36,383,437]}	NN_0000004533	Bacteroidetes	Bacteroidia	Bacteroidales	Bacteroidaceae	Bacteroides	Bacteroides ovatus	3 8 47FAA
36	36	{Hpy188III: [36,69,75,459,612]}	NN_0000004730	Proteobacteria	Alphaproteobacteria	Rhizobiales	Methylobacteriaceae	Methylobacterium	Methylobacterium sp.	GXF4
36	36	{Hpy188III: [36,114,383,437]}	NN_0000004882	Bacteroidetes	Bacteroidia	Bacteroidales	Bacteroidaceae	Bacteroides	Bacteroides finegoldii	CL09T03C10
36	36	{Hpy188III: [36,45,69,75,459,530]}	NN_0000005013	Proteobacteria	Alphaproteobacteria	Rhizobiales	Methylobacteriaceae	Methylobacterium	Methylobacterium mesophilicum	SR1 2018 06 06
36	36	{Hpy188III: [36,383,437]}	NN_0000006285	Bacteroidetes	Bacteroidia	Bacteroidales	Bacteroidaceae	Bacteroides	Bacteroides ovatus	str. 3725 D1 iv
36	36	{Hpy188III: [36,114,206,278,363,435,453,606]}	NN_0000006299	Actinobacteria	Actinobacteria	Micrococcales	Dermabacteraceae	Dermabacter	Dermabacter hominis	1368
36	36	{Hpy188III: [36,383,440]}	NN_0000006602	Bacteroidetes	Bacteroidia	Bacteroidales	Barnesiellaceae	Coprobacter	Coprobacter secundus	177
36	36	{Hpy188III: [36,69,75,459]}	NN_0000006660	Proteobacteria	Alphaproteobacteria	Rhizobiales	Methylobacteriaceae	Methylobacterium	Methylobacterium radiotolerans	78c
36	36	{Hpy188III: [36,302,438,609]}	NN_0000006853	Firmicutes	Clostridia	Clostridiales	Peptococcaceae	unclassified Peptococcaceae	Peptococcaceae bacterium	1109
36	36	{Hpy188III: [36,372,462,480,615]}	NN_0000006881	Proteobacteria	Alphaproteobacteria	Rhizobiales	Methylobacteriaceae	Methylobacterium	Methylobacterium aquaticum	DSM 16371
36	36	{Hpy188III: [36,69,75,530]}	NN_0000006962	Proteobacteria	Alphaproteobacteria	Rhizobiales	Methylobacteriaceae	Methylobacterium	Methylobacterium sp.	ARG 1
36	36	{Hpy188III: [36,69,75,459]}	NN_0000007018	Actinobacteria	Actinobacteria	Streptomycetales	Streptomycetaceae	Streptomyces	Streptomyces purpurogeneiscleroticus	NRRL B-2952
36	36	{Hpy188III: [36,114,459]}	NN_0000007131	Proteobacteria	Alphaproteobacteria	Rhizobiales	Methylobacteriaceae	Methylobacterium	Methylobacterium sp.	Leaf86
36	36	{Hpy188III: [36,105,441]}	NN_0000007133	Proteobacteria	Alphaproteobacteria	Rhizobiales	Methylobacteriaceae	Methylobacterium	Methylobacterium sp.	Leaf87
36	36	{Hpy188III: [36,105,441,459]}	NN_0000007139	Proteobacteria	Alphaproteobacteria	Rhizobiales	Methylobacteriaceae	Methylobacterium	Methylobacterium sp.	Leaf99
36	36	{Hpy188III: [36,105,441,459,612]}	NN_0000007142	Proteobacteria	Alphaproteobacteria	Rhizobiales	Methylobacteriaceae	Methylobacterium	Methylobacterium sp.	Leaf102
36	36	{Hpy188III: [36,390,441,459]}	NN_0000007143	Proteobacteria	Alphaproteobacteria	Rhizobiales	Methylobacteriaceae	Methylobacterium	Methylobacterium sp.	Leaf104
36	36	{Hpy188III: [36,114,459]}	NN_0000007144	Proteobacteria	Alphaproteobacteria	Rhizobiales	Methylobacteriaceae	Methylobacterium	Methylobacterium sp.	Leaf106
36	36	{Hpy188III: [36,138,369,390,459]}	NN_0000007146	Proteobacteria	Alphaproteobacteria	Rhizobiales	Methylobacteriaceae	Methylobacterium	Methylobacterium sp.	Leaf108
36	36	{Hpy188III: [36,105,441,459,612]}	NN_0000007147	Proteobacteria	Alphaproteobacteria	Rhizobiales	Methylobacteriaceae	Methylobacterium	Methylobacterium sp.	Leaf112
36	36	{Hpy188III: [36,441,459]}	NN_0000007149	Proteobacteria	Alphaproteobacteria	Rhizobiales	Methylobacteriaceae	Methylobacterium	Methylobacterium sp.	Leaf113
36	36	{Hpy188III: [36,441,459]}	NN_0000007150	Proteobacteria	Alphaproteobacteria	Rhizobiales	Methylobacteriaceae	Methylobacterium	Methylobacterium sp.	Leaf117
36	36	{Hpy188III: [36,75,105,459]}	NN_0000007151	Proteobacteria	Alphaproteobacteria	Rhizobiales	Methylobacteriaceae	Methylobacterium	Methylobacterium sp.	Leaf119
36	36	{Hpy188III: [36,75,105,360,383,459]}	NN_0000007153	Proteobacteria	Alphaproteobacteria	Rhizobiales	Methylobacteriaceae	Methylobacterium	Methylobacterium sp.	Leaf122
36	36	{Hpy188III: [36,75,105,383,459,477,576,612]}	NN_0000007154	Proteobacteria	Alphaproteobacteria	Rhizobiales	Methylobacteriaceae	Methylobacterium	Methylobacterium sp.	Leaf123
36	36	{Hpy188III: [36,390,441,459]}	NN_0000007155	Proteobacteria	Alphaproteobacteria	Rhizobiales	Methylobacteriaceae	Methylobacterium	Methylobacterium sp.	Leaf125
36	36	{Hpy188III: [36,69,75,459]}	NN_0000007161	Proteobacteria	Alphaproteobacteria	Rhizobiales	Methylobacteriaceae	Methylobacterium	Methylobacterium sp.	Leaf361
36	36	{Hpy188III: [36,138,369,390,459]}	NN_0000007162	Proteobacteria	Alphaproteobacteria	Rhizobiales	Methylobacteriaceae	Methylobacterium	Methylobacterium sp.	Leaf399
36	36	{Hpy188III: [36,138,369,390,459]}	NN_0000007169	Proteobacteria	Alphaproteobacteria	Rhizobiales	Methylobacteriaceae	Methylobacterium	Methylobacterium sp.	Leaf466
36	36	{Hpy188III: [36,105,441,459,612]}	NN_0000007170	Proteobacteria	Alphaproteobacteria	Rhizobiales	Methylobacteriaceae	Methylobacterium	Methylobacterium sp.	Leaf469
36	36	{Hpy188III: [36,105,294,621]}	NN_0000007180	Actinobacteria	Actinobacteria	Propionibacteriales	Nocardioidaceae	Nocardioides	Nocardioides sp.	Root122
36	36	{Hpy188III: [36]}	NN_0000007295	Firmicutes	Bacilli	Lactobacillales	Lactobacillaceae	Lactobacillus	Lactobacillus sharpeae	JCM 1186 DSM 20505
36	36	{Hpy188III: [36,410]}	NN_0000007305	Firmicutes	Bacilli	Lactobacillales	Lactobacillaceae	Lactobacillus	Lactobacillus collinoides	DSM 20515 JCM 1123
36	36	{Hpy188III: [36,69,75,459]}	NN_0000007450	Proteobacteria	Alphaproteobacteria	Rhizobiales	Methylobacteriaceae	Methylobacterium	Methylobacterium radiotolerans	SB2
36	36	{Hpy188III: [36,383,437]}	NN_0000007503	Bacteroidetes	Bacteroidia	Bacteroidales	Bacteroidaceae	Bacteroides	Bacteroides ovatus	CL09T03C03 AA414
36	36	{Hpy188III: [36,383,437]}	NN_0000007591	Bacteroidetes	Bacteroidia	Bacteroidales	Bacteroidaceae	Bacteroides	Bacteroides ovatus	KLE1656
36	36	{Hpy188III: [36,123,186,417,474]}	NN_0000007912	Proteobacteria	Alphaproteobacteria	Rhizobiales	Methylocystaceae	Methylosinus	Methylosinus sp.	3S 1
36	36	{Hpy188III: [36,38,269,311]}	NN_0000008707	Bacteria candidate phyla	Candidatus Aminicenantes	unclassified Aminicenantes	None	None	Candidatus Aminicenantes	bacterium 4484 214
36	36	{Hpy188III: [36,143,366,494]}	NN_0000008976	Firmicutes	Clostridia	Clostridiales	Clostridiaceae	Butyricicoccus	Butyricicoccus porcorum	BB10_c7
36	36	{Hpy188III: [36,383,437]}	NN_0000009088	Bacteroidetes	Bacteroidia	Bacteroidales	Bacteroidaceae	Bacteroides	Bacteroides xylanisolvens	An109
36	36	{Hpy188III: [36,383,437]}	NN_0000009089	Bacteroidetes	Bacteroidia	Bacteroidales	Bacteroidaceae	Bacteroides	Bacteroides xylanisolvens	An107
36	36	{Hpy188III: [36,111,438]}	NN_0000009121	Proteobacteria	Alphaproteobacteria	Rhizobiales	unclassified Rhizobiales	unclassified Rhizobiales(misc)	Rhizobiales bacterium	TMED28
36	36	{Hpy188III: [36,318]}	NN_0000009302	Firmicutes	Bacilli	Lactobacillales	Aerococcaceae	Aerococcus	Aerococcus viridans	None
36	36	{Hpy188III: [36,282,330,366,399]}	NN_0000011153	Actinobacteria	Thermoleophilia	unclassified Thermoleophilia	None	None	Thermoleophilia bacterium	None
36	36	{Hpy188III: [36,440]}	NN_0000011157	Bacteroidetes	Flavobacteriia	Flavobacteriales	unclassified Flavobacteriales	unclassified Flavobacteriales(misc)	Flavobacteriales bacterium	None
36	36	{Hpy188III: [36,75,105,486]}	NN_0000011517	Proteobacteria	Alphaproteobacteria	Rhizobiales	Methylobacteriaceae	Methylorubrum	Methylorubrum populi	None
36	36	{Hpy188III: [36,69,75,390,459]}	NN_0000011747	Proteobacteria	Alphaproteobacteria	Rhizobiales	Methylobacteriaceae	Methylobacterium	Methylobacterium sp.	UNC378MF
36	36	{Hpy188III: [36,383,437]}	NN_0000011760	Bacteroidetes	Bacteroidia	Bacteroidales	Bacteroidaceae	Bacteroides	Bacteroides ovatus	NLAE-zl-C500
36	36	{Hpy188III: [36]}	NN_0000011779	Proteobacteria	Alphaproteobacteria	Rhodospirillales	Rhodospirillaceae	Thalassobaculum	Thalassobaculum litoreum	DSM 18839
36	36	{Hpy188III: [36,114,360,459]}	NN_0000011807	Actinobacteria	Actinobacteria	Micrococcales	Micrococcaceae	Arthrobacter	Arthrobacter sp.	ov407
36	36	{Hpy188III: [36,114,360,459]}	NN_0000011815	Actinobacteria	Actinobacteria	Micrococcales	Micrococcaceae	Arthrobacter	Arthrobacter sp.	ok362
36	36	{Hpy188III: [36,69,75,459]}	NN_0000011830	Proteobacteria	Alphaproteobacteria	Rhizobiales	Methylobacteriaceae	Methylobacterium	Methylobacterium phyllostachyos	BL47
36	36	{Hpy188III: [36,383,437]}	NN_0000011890	Bacteroidetes	Bacteroidia	Bacteroidales	Bacteroidaceae	Bacteroides	Bacteroides xylanisolvens	NLAE-zl-G339
36	36	{Hpy188III: [36,480]}	NN_0000011897	Actinobacteria	Actinobacteria	Propionibacteriales	Nocardioidaceae	Nocardioides	Nocardioides exalbidus	DSM 22017
36	36	{Hpy188III: [36]}	NN_0000011971	Firmicutes	Bacilli	Bacillales	Staphylococcaceae	Aliicoccus	Aliicoccus persicus	IBRC-M10081
36	36	{Hpy188III: [36,105,441,459]}	NN_0000011998	Proteobacteria	Alphaproteobacteria	Rhizobiales	Methylobacteriaceae	Methylobacterium	Methylobacterium gossipiicola	Gh-105
36	36	{Hpy188III: [36,69,75,459]}	NN_0000011999	Proteobacteria	Alphaproteobacteria	Rhizobiales	Methylobacteriaceae	Methylobacterium	Methylobacterium phyllosphaerae	CBMB27
36	36	{Hpy188III: [36,69,75,459]}	NN_0000012022	Proteobacteria	Alphaproteobacteria	Rhizobiales	Methylobacteriaceae	Methylobacterium	Methylobacterium pseudosasicola	BL36
36	36	{Hpy188III: [36,279,312,354,453,491]}	NN_0000012056	Firmicutes	Negativicutes	Selenomonadales	Selenomonadaceae	Selenomonas	Selenomonas ruminantium	GACV-9
36	36	{Hpy188III: [36,65,75]}	NN_0000012425	Firmicutes	Clostridia	Clostridiales	Ruminococcaceae	unclassified Ruminococcaceae	Ruminococcaceae bacterium	KHP2
37	36	{Hpy188III: [37,283,354,379]}	NN_0000007477	Synergistetes	Synergistia	Synergistales	unclassified Synergistales	None	Synergistales bacterium	53 16
38	40	{Hpy188III: [38]}	NN_0000000022	Proteobacteria	Gammaproteobacteria	Pasteurellales	Pasteurellaceae	Actinobacillus	Actinobacillus pleuropneumoniae	serovar 5b str. L20
38	40	{Hpy188III: [38]}	NN_0000000227	Proteobacteria	Gammaproteobacteria	Pasteurellales	Pasteurellaceae	Actinobacillus	Actinobacillus pleuropneumoniae	serovar 3 str. JL03
38	40	{Hpy188III: [38]}	NN_0000000252	Proteobacteria	Gammaproteobacteria	Pasteurellales	Pasteurellaceae	Actinobacillus	Actinobacillus pleuropneumoniae	serovar 7 str. AP76
38	40	{Hpy188III: [38,552]}	NN_0000000355	Spirochaetes	Spirochaetia	Spirochaetales	Spirochaetaceae	Sediminispirochaeta	Sediminispirochaeta smaragdinae	DSM 11293
38	40	{Hpy188III: [38,401]}	NN_0000000436	Firmicutes	Bacilli	Lactobacillales	Carnobacteriaceae	Carnobacterium	Carnobacterium sp.	2018 04 17
38	40	{Hpy188III: [38,315,369,618]}	NN_0000000716	Firmicutes	Clostridia	Thermoanaerobacterales	Thermoanaerobacteraceae	Thermoanaerobacter	Thermoanaerobacter kivui	DSM 2030
38	40	{Hpy188III: [38]}	NN_0000000741	Proteobacteria	Gammaproteobacteria	Pasteurellales	Pasteurellaceae	Actinobacillus	Actinobacillus equuli	subsp. equuli
38	40	{Hpy188III: [38]}	NN_0000001498	Proteobacteria	Gammaproteobacteria	Pasteurellales	Pasteurellaceae	Actinobacillus	Actinobacillus pleuropneumoniae	KL 16
38	40	{Hpy188III: [38,282,410]}	NN_0000001938	Firmicutes	environmentalsamples	None	None	None	Firmicutes bacterium	CAG:791
38	40	{Hpy188III: [38,114,282,315,380,410]}	NN_0000002113	Firmicutes	Clostridia	Clostridiales	Lachnospiraceae	Roseburia	Roseburia sp.	CAG:380
38	40	{Hpy188III: [38,378,387,410,505]}	NN_0000002117	Firmicutes	Clostridia	Clostridiales	Lachnospiraceae	Dorea	Dorea sp.	CAG:317
38	40	{Hpy188III: [38]}	NN_0000002323	Firmicutes	Clostridia	Clostridiales	Peptostreptococcaceae	Paeniclostridium	Paeniclostridium sordellii	None
38	40	{Hpy188III: [38]}	NN_0000003486	Proteobacteria	Gammaproteobacteria	Pasteurellales	Pasteurellaceae	Actinobacillus	Actinobacillus pleuropneumoniae	serovar 8
38	40	{Hpy188III: [38]}	NN_0000004284	Proteobacteria	Gammaproteobacteria	Pasteurellales	Pasteurellaceae	Actinobacillus	Actinobacillus pleuropneumoniae	serovar 2 str. 4226
38	40	{Hpy188III: [38]}	NN_0000004285	Proteobacteria	Gammaproteobacteria	Pasteurellales	Pasteurellaceae	Actinobacillus	Actinobacillus pleuropneumoniae	serovar 6 str. Femo
38	40	{Hpy188III: [38]}	NN_0000004300	Proteobacteria	Gammaproteobacteria	Pasteurellales	Pasteurellaceae	Actinobacillus	Actinobacillus pleuropneumoniae	serovar 4 str. M62
38	40	{Hpy188III: [38]}	NN_0000004303	Proteobacteria	Gammaproteobacteria	Pasteurellales	Pasteurellaceae	Actinobacillus	Actinobacillus pleuropneumoniae	serovar 10 str. D13039
38	40	{Hpy188III: [38]}	NN_0000004305	Proteobacteria	Gammaproteobacteria	Pasteurellales	Pasteurellaceae	Actinobacillus	Actinobacillus pleuropneumoniae	serovar 12 str. 1096
38	40	{Hpy188III: [38,312]}	NN_0000004599	Firmicutes	Clostridia	Clostridiales	Lachnospiraceae	Johnsonella	Johnsonella ignava	ATCC 51276
38	40	{Hpy188III: [38,410]}	NN_0000005037	Firmicutes	Clostridia	Clostridiales	Lachnospiraceae	Lachnoclostridium	[Clostridium] bolteae	90B8
38	40	{Hpy188III: [38,101]}	NN_0000006196	Firmicutes	Clostridia	Thermoanaerobacterales	Thermoanaerobacteraceae	Tepidanaerobacter	Tepidanaerobacter syntrophicus	None
38	40	{Hpy188III: [38,410]}	NN_0000006933	Firmicutes	Clostridia	Clostridiales	Lachnospiraceae	Lachnoclostridium	[Clostridium] bolteae	WAL 14578
38	40	{Hpy188III: [38,258,318,351,393,425,500,579,615]}	NN_0000007178	Actinobacteria	Actinobacteria	Propionibacteriales	Nocardioidaceae	Nocardioides	Nocardioides sp.	Root1257
38	40	{Hpy188III: [38,114,143,573]}	NN_0000007508	Proteobacteria	Alphaproteobacteria	Rhizobiales	Hyphomicrobiaceae	Hyphomicrobium	Hyphomicrobium sulfonivorans	WDL6
38	40	{Hpy188III: [38]}	NN_0000008693	Proteobacteria	Gammaproteobacteria	Pasteurellales	Pasteurellaceae	Actinobacillus	Actinobacillus suis	ATCC 15557
38	40	{Hpy188III: [38,401]}	NN_0000009053	Firmicutes	Clostridia	Clostridiales	Ruminococcaceae	Pseudoflavonifractor	Pseudoflavonifractor sp.	An187
38	40	{Hpy188III: [38,419]}	NN_0000011802	Firmicutes	Bacilli	Lactobacillales	Carnobacteriaceae	Alkalibacterium	Alkalibacterium thalassium	DSM 19181
38	40	{Hpy188III: [38,401]}	NN_0000011841	Firmicutes	Bacilli	Lactobacillales	Carnobacteriaceae	Carnobacterium	Carnobacterium viridans	MPL-11
38	40	{Hpy188III: [38,419,425]}	NN_0000011913	Firmicutes	Bacilli	Lactobacillales	Carnobacteriaceae	Alkalibacterium	Alkalibacterium pelagium	DSM 19183
38	40	{Hpy188III: [38,266]}	NN_0000011951	Firmicutes	Bacilli	Lactobacillales	Carnobacteriaceae	Isobaculum	Isobaculum melis	DSM 13760
38	40	{Hpy188III: [38,105,143,366]}	NN_0000012064	Proteobacteria	Alphaproteobacteria	Rhizobiales	Hyphomicrobiaceae	Hyphomicrobium	Hyphomicrobium facile	DSM 1565
38	40	{Hpy188III: [38,390]}	NN_0000012099	Proteobacteria	Gammaproteobacteria	Pseudomonadales	Moraxellaceae	Psychrobacter	Psychrobacter piechaudii	None
38	40	{Hpy188III: [38,45,126,269]}	NN_0000012398	Firmicutes	Clostridia	Clostridiales	Peptostreptococcaceae	Peptoanaerobacter	[Eubacterium] yurii	ATCC 43714
39	40	{Hpy188III: [39,618]}	NN_0000000473	Actinobacteria	Actinobacteria	Corynebacteriales	Corynebacteriaceae	Corynebacterium	Corynebacterium resistens	DSM 45100
39	40	{Hpy188III: [39,120,412,612]}	NN_0000011525	Firmicutes	Bacilli	Lactobacillales	Lactobacillaceae	Lactobacillus	Lactobacillus delbrueckii	subsp. bulgaricus ATCC BAA 365
39	40	{Hpy188III: [39,120,412,612]}	NN_0000011544	Firmicutes	Bacilli	Lactobacillales	Lactobacillaceae	Lactobacillus	Lactobacillus delbrueckii	subsp. bulgaricus ATCC 11842 JCM 1002
44	44	{Hpy188III: [44,494]}	NN_0000000019	Firmicutes	Bacilli	Lactobacillales	Streptococcaceae	Streptococcus	Streptococcus sanguinis	SK36
44	44	{Hpy188III: [44,185]}	NN_0000000667	Firmicutes	Negativicutes	Selenomonadales	Sporomusaceae	Pelosinus	Pelosinus sp.	UFO1
44	44	{Hpy188III: [44,105,143,357]}	NN_0000006381	Firmicutes	Bacilli	Bacillales	Paenibacillaceae	Paenibacillus	Paenibacillus macerans	8244 DJ90
44	44	{Hpy188III: [44,483,609,615]}	NN_0000008444	Firmicutes	Bacilli	Bacillales	Bacillaceae	Bacillus	Bacillus swezeyi	NRRL B-41282
44	44	{Hpy188III: [44,143,327,363,435,570,606]}	NN_0000008581	Proteobacteria	Alphaproteobacteria	Rhodobacterales	Rhodobacteraceae	Thioclava	Thioclava sp.	F36 7
44	44	{Hpy188III: [44,143,327,363,435,606]}	NN_0000008583	Proteobacteria	Alphaproteobacteria	Rhodobacterales	Rhodobacteraceae	Thioclava	Thioclava sp.	DLFJ4 1
44	44	{Hpy188III: [44,114,143,327,363,435,570,606]}	NN_0000008585	Proteobacteria	Alphaproteobacteria	Rhodobacterales	Rhodobacteraceae	Thioclava	Thioclava sediminum	TAW-CT134
44	44	{Hpy188III: [44,114,123,143,327,363,435,570,606]}	NN_0000008719	Proteobacteria	Alphaproteobacteria	Rhodobacterales	Rhodobacteraceae	Thioclava	Thioclava electrotropha	Elox9 Ga0079033_105
44	44	{Hpy188III: [44,69,186,266,514]}	NN_0000010873	Firmicutes	Bacilli	Bacillales	Bacillaceae	Bacillus	Bacillus sp.	AFS040349
44	44	{Hpy188III: [44,398,612]}	NN_0000011933	Firmicutes	Negativicutes	Selenomonadales	Sporomusaceae	Propionispora	Propionispora vibrioides	DSM 13305
44	44	{Hpy188III: [44,185,363]}	NN_0000012020	Firmicutes	Negativicutes	Selenomonadales	Sporomusaceae	Pelosinus	Pelosinus propionicus	DSM 13327
44	44	{Hpy188III: [44,312]}	NN_0000012429	Firmicutes	Negativicutes	Selenomonadales	Sporomusaceae	Sporomusa	Sporomusa malonica	DSM 5090
45	44	{Hpy188III: [45,105,168,186,330,383,576]}	NN_0000000264	Proteobacteria	Alphaproteobacteria	Rhizobiales	Beijerinckiaceae	Methylocella	Methylocella silvestris	BL2
45	44	{Hpy188III: [45,357,494]}	NN_0000000312	Actinobacteria	Coriobacteriia	Eggerthellales	Eggerthellaceae	Eggerthella	Eggerthella lenta	DSM 2243
45	44	{Hpy188III: [45,369,383]}	NN_0000000408	Bacteroidetes	Bacteroidia	Bacteroidales	Bacteroidaceae	Bacteroides	Bacteroides salanitronis	DSM 18170
45	44	{Hpy188III: [45,114,123,330,357,366,399,423,456,474]}	NN_0000000455	Proteobacteria	Alphaproteobacteria	Rhizobiales	Rhizobiaceae	Sinorhizobium	Sinorhizobium meliloti	BL225C
45	44	{Hpy188III: [45,312,494]}	NN_0000000561	Firmicutes	Clostridia	Clostridiales	Peptococcaceae	Dehalobacter	Dehalobacter sp.	DCA
45	44	{Hpy188III: [45,291,366]}	NN_0000000813	Firmicutes	Bacilli	Lactobacillales	Lactobacillaceae	Lactobacillus	Lactobacillus mucosae	LM1
45	44	{Hpy188III: [45,312]}	NN_0000000885	Firmicutes	Bacilli	Lactobacillales	Lactobacillaceae	Lactobacillus	Lactobacillus ginsenosidimutans	EMML 3041
45	44	{Hpy188III: [45,363,594]}	NN_0000000902	Actinobacteria	Actinobacteria	Micrococcales	Intrasporangiaceae	Arsenicicoccus	Arsenicicoccus sp.	oral taxon 190
45	44	{Hpy188III: [45,466,489,621]}	NN_0000000909	Proteobacteria	Deltaproteobacteria	Myxococcales	Sorangiineae	Labilitrichaceae	Labilithrix luteola	DSM 27648
45	44	{Hpy188III: [45,387]}	NN_0000001249	Proteobacteria	Betaproteobacteria	unclassified Betaproteobacteria	unclassified Betaproteobacteria(misc)	None	Betaproteobacteria bacterium	GR16 43
45	44	{Hpy188III: [45,126,312,422,516]}	NN_0000001376	Firmicutes	Bacilli	Lactobacillales	Lactobacillaceae	Lactobacillus	Lactobacillus brevis	TMW 1.2112
45	44	{Hpy188III: [45,591]}	NN_0000001726	Actinobacteria	Acidimicrobiia	Acidimicrobiales	Acidimicrobiaceae	Ilumatobacter	Ilumatobacter coccineus	YM16 304
45	44	{Hpy188III: [45,114,143,270,357,399,410,456,573]}	NN_0000001776	Proteobacteria	Alphaproteobacteria	Rhizobiales	Rhizobiaceae	Sinorhizobium	Sinorhizobium fredii	NGR234
45	44	{Hpy188III: [45,114,143,282,357,366,410,494]}	NN_0000001842	Firmicutes	Clostridia	Clostridiales	unclassified Clostridiales	unclassified Clostridiales(misc)	butyrate producing bacterium	SS3 4
45	44	{Hpy188III: [45,279,401,615]}	NN_0000001946	Firmicutes	environmentalsamples	None	None	None	Firmicutes bacterium	CAG:110
45	44	{Hpy188III: [45,65,192,294,383,459]}	NN_0000001993	Bacteroidetes	Bacteroidia	Bacteroidales	Bacteroidaceae	Bacteroides	Bacteroides sp.	CAG:545
45	44	{Hpy188III: [45,383,437]}	NN_0000002000	Bacteroidetes	Bacteroidia	Bacteroidales	Bacteroidaceae	Bacteroides	Bacteroides sp.	CAG:702
45	44	{Hpy188III: [45,65,459]}	NN_0000002043	Bacteroidetes	Bacteroidia	Bacteroidales	Bacteroidaceae	Bacteroides	Bacteroides sp.	CAG:709
45	44	{Hpy188III: [45,105,401]}	NN_0000002054	Firmicutes	environmentalsamples	None	None	None	Firmicutes bacterium	CAG:137
45	44	{Hpy188III: [45,83,419,440]}	NN_0000002246	Bacteroidetes	Bacteroidia	Bacteroidales	Porphyromonadaceae	Fermentimonas	Fermentimonas caenicola	None
45	44	{Hpy188III: [45,114,179,357,494]}	NN_0000003417	Firmicutes	Erysipelotrichia	Erysipelotrichales	Erysipelotrichaceae	Catenibacterium	Catenibacterium mitsuokai	2789STDY5608825
45	44	{Hpy188III: [45,114,494]}	NN_0000004019	Firmicutes	Erysipelotrichia	Erysipelotrichales	Erysipelotrichaceae	Catenibacterium	Catenibacterium mitsuokai	DSM 15897
45	44	{Hpy188III: [45,311,505]}	NN_0000004199	Firmicutes	Tissierellia	Tissierellales	Peptoniphilaceae	Peptoniphilus	Peptoniphilus lacrimalis	315 B
45	44	{Hpy188III: [45,269]}	NN_0000004292	Firmicutes	Clostridia	Clostridiales	Peptostreptococcaceae	Peptoanaerobacter	[Eubacterium] yurii	subsp. margaretiae ATCC 43715
45	44	{Hpy188III: [45,357]}	NN_0000004413	Actinobacteria	Coriobacteriia	Eggerthellales	Eggerthellaceae	Eggerthella	Eggerthella sp.	1 3 56FAA
45	44	{Hpy188III: [45,357]}	NN_0000004456	Actinobacteria	Coriobacteriia	Eggerthellales	Eggerthellaceae	Eggerthella	Eggerthella sp.	HGA1
45	44	{Hpy188III: [45,401]}	NN_0000004616	Firmicutes	Clostridia	Clostridiales	Peptostreptococcaceae	Peptoanaerobacter	Peptoanaerobacter stomatis	ACC19a
45	44	{Hpy188III: [45,401]}	NN_0000004619	Firmicutes	Clostridia	Clostridiales	Peptostreptococcaceae	Peptoanaerobacter	Peptoanaerobacter stomatis	CM5
45	44	{Hpy188III: [45,401]}	NN_0000004620	Firmicutes	Clostridia	Clostridiales	Peptostreptococcaceae	Peptoanaerobacter	Peptoanaerobacter stomatis	CM2
45	44	{Hpy188III: [45,365,612]}	NN_0000004943	Firmicutes	Bacilli	Bacillales	Paenibacillaceae	Brevibacillus	Brevibacillus agri	BAB 2500
45	44	{Hpy188III: [45]}	NN_0000005678	Proteobacteria	Epsilonproteobacteria	Campylobacterales	Campylobacteraceae	Campylobacter	Campylobacter concisus	UNSWCS
45	44	{Hpy188III: [45,186,195,627]}	NN_0000005889	Proteobacteria	Betaproteobacteria	Burkholderiales	unclassified Burkholderiales	Burkholderiales Genera incertae sedis	Methylibium sp.	T29
45	44	{Hpy188III: [45,125,491]}	NN_0000006214	Firmicutes	Bacilli	Lactobacillales	Streptococcaceae	Lactococcus	Lactococcus reticulitermitis	None
45	44	{Hpy188III: [45,114,312]}	NN_0000006330	Synergistetes	Synergistia	Synergistales	Synergistaceae	Synergistes	Synergistes jonesii	(78-1)
45	44	{Hpy188III: [45]}	NN_0000007054	Proteobacteria	Betaproteobacteria	unclassified Betaproteobacteria	unclassified Betaproteobacteria(misc)	None	Betaproteobacteria bacterium	SG8 39
45	44	{Hpy188III: [45,241,283,342,552]}	NN_0000007067	Candidatus Omnitrophica	unclassified Candidatus Omnitrophica	None	None	None	Omnitrophica WOR 2 bacterium	2 bacterium SM23 72
45	44	{Hpy188III: [45,512]}	NN_0000007092	Bacteroidetes	Cytophagia	Cytophagales	Cyclobacteriaceae	Algoriphagus	Algoriphagus marincola	HL 49
45	44	{Hpy188III: [45,186,195]}	NN_0000007179	Proteobacteria	Betaproteobacteria	Burkholderiales	unclassified Burkholderiales	Burkholderiales Genera incertae sedis	Methylibium sp.	Root1272
45	44	{Hpy188III: [45,123,143,186,366,423]}	NN_0000007181	Proteobacteria	Alphaproteobacteria	Rhizobiales	Xanthobacteraceae	Pseudolabrys	Pseudolabrys sp.	Root1462
45	44	{Hpy188III: [45,114,498,515]}	NN_0000007373	Actinobacteria	Acidimicrobiia	unclassified Acidimicrobiia	acIVcluster	None	Acidimicrobiia bacterium	BACL6 MAG 120924 bin43
45	44	{Hpy188III: [45,114,498,515]}	NN_0000007374	Actinobacteria	Acidimicrobiia	unclassified Acidimicrobiia	None	None	Acidimicrobiia bacterium	BACL6 MAG 120910 bin40
45	44	{Hpy188III: [45,279,357,401,410]}	NN_0000007558	Firmicutes	Clostridia	Clostridiales	Clostridiaceae	Thermotalea	Thermotalea metallivorans	B2-1 AN619
45	44	{Hpy188III: [45,312,494]}	NN_0000007936	Firmicutes	Clostridia	Clostridiales	Peptococcaceae	Dehalobacter	Dehalobacter sp.	TeCB1
45	44	{Hpy188III: [45,419]}	NN_0000008285	Actinobacteria	Actinobacteria	Actinomycetales	Actinomycetaceae	Actinomyces	Actinomyces marimammalium	DSM 15383
45	44	{Hpy188III: [45,259,277,384,492]}	NN_0000008706	Verrucomicrobia	unclassified Verrucomicrobia	unclassified Verrucomicrobia(misc)	None	None	Verrucomicrobia bacterium	A1
45	44	{Hpy188III: [45,383,437]}	NN_0000009029	Bacteroidetes	Bacteroidia	Bacteroidales	Bacteroidaceae	Bacteroides	Bacteroides sp.	An279
45	44	{Hpy188III: [45,383,437]}	NN_0000009035	Bacteroidetes	Bacteroidia	Bacteroidales	Bacteroidaceae	Bacteroides	Bacteroides sp.	An269
45	44	{Hpy188III: [45,312,363,384,453]}	NN_0000009039	Synergistetes	Synergistia	Synergistales	Synergistaceae	Cloacibacillus	Cloacibacillus sp.	An23
45	44	{Hpy188III: [45]}	NN_0000009104	Proteobacteria	Epsilonproteobacteria	Campylobacterales	Campylobacteraceae	Campylobacter	Campylobacter concisus	CCUG 19995
45	44	{Hpy188III: [45]}	NN_0000009165	Proteobacteria	Alphaproteobacteria	Pelagibacterales	Pelagibacteraceae	Candidatus Pelagibacter	Candidatus Pelagibacter	sp TMED239
45	44	{Hpy188III: [45,114]}	NN_0000009409	Actinobacteria	Actinobacteria	Corynebacteriales	Corynebacteriaceae	Corynebacterium	Corynebacterium sp.	NML 150383
45	44	{Hpy188III: [45,114]}	NN_0000009410	Actinobacteria	Actinobacteria	Corynebacteriales	Corynebacteriaceae	Corynebacterium	Corynebacterium hadale	NML93-0607
45	44	{Hpy188III: [45,114]}	NN_0000009411	Actinobacteria	Actinobacteria	Corynebacteriales	Corynebacteriaceae	Corynebacterium	Corynebacterium hadale	NML99-0020
45	44	{Hpy188III: [45,114]}	NN_0000009412	Actinobacteria	Actinobacteria	Corynebacteriales	Corynebacteriaceae	Corynebacterium	Corynebacterium hadale	NML92-0415
45	44	{Hpy188III: [45,114]}	NN_0000009414	Actinobacteria	Actinobacteria	Corynebacteriales	Corynebacteriaceae	Corynebacterium	Corynebacterium sp.	NML 120412
45	44	{Hpy188III: [45,252]}	NN_0000009429	Verrucomicrobia	Opitutae	unclassified Opitutae	None	None	Opitutae bacterium	Tous C4FEB
45	44	{Hpy188III: [45,269,615]}	NN_0000011210	Bacteroidetes	unclassified Bacteroidetes	unclassified Bacteroidetes(miscellaneous)	None	None	Bacteroidetes bacterium	None
45	44	{Hpy188III: [45,179]}	NN_0000011450	Firmicutes	unclassified Firmicutessensustricto	unclassified Firmicutes sensu stricto (miscellaneous)	None	None	Firmicutes bacterium	HGW Firmicutes 12
45	44	{Hpy188III: [45,126,312,422,516]}	NN_0000011522	Firmicutes	Bacilli	Lactobacillales	Lactobacillaceae	Lactobacillus	Lactobacillus brevis	ATCC 367
45	44	{Hpy188III: [45,114,123,330,357,366,399,423,456,474]}	NN_0000011636	Proteobacteria	Alphaproteobacteria	Rhizobiales	Rhizobiaceae	Sinorhizobium	Sinorhizobium meliloti	1021
45	44	{Hpy188III: [45,170,380,410,456,494,615]}	NN_0000011814	Firmicutes	Clostridia	Halanaerobiales	Halanaerobiaceae	Halarsenatibacter	Halarsenatibacter silvermanii	SLAS-1
45	44	{Hpy188III: [45,105,312,474,495,573]}	NN_0000011903	Actinobacteria	Coriobacteriia	Coriobacteriales	Atopobiaceae	Olsenella	Olsenella umbonata	WCP15
45	44	{Hpy188III: [45,105,312,474,495,573]}	NN_0000011945	Actinobacteria	Coriobacteriia	Coriobacteriales	Atopobiaceae	Olsenella	Olsenella umbonata	KHGC19
45	44	{Hpy188III: [45]}	NN_0000011959	Bacteroidetes	Bacteroidia	Bacteroidales	Prevotellaceae	Prevotella	Prevotella sp.	kh1p2
45	44	{Hpy188III: [45,63,105,263,330,383,508]}	NN_0000012011	Proteobacteria	Alphaproteobacteria	Rhizobiales	Beijerinckiaceae	Methylocapsa	Methylocapsa palsarum	NE2
45	44	{Hpy188III: [45,179,269,410]}	NN_0000012027	Firmicutes	Clostridia	Clostridiales	Lachnospiraceae	Pseudobutyrivibrio	Pseudobutyrivibrio sp.	UC1225
45	44	{Hpy188III: [45,105,312,474,495,573]}	NN_0000012363	Actinobacteria	Coriobacteriia	Coriobacteriales	Atopobiaceae	Olsenella	Olsenella sp.	KH1P3
45	44	{Hpy188III: [45]}	NN_0000012472	Proteobacteria	Betaproteobacteria	Neisseriales	Neisseriaceae	Kingella	Kingella negevensis	None
46	48	{Hpy188III: [46]}	NN_0000001962	Firmicutes	environmentalsamples	None	None	None	Firmicutes bacterium	CAG:822
46	48	{Hpy188III: [46,432]}	NN_0000012583	Firmicutes	Clostridia	Thermoanaerobacterales	Thermoanaerobacteraceae	Thermacetogenium	Thermacetogeniumphaeum	DSM12270
47	48	{Hpy188III: [47,114,366,527]}	NN_0000000303	Proteobacteria	Deltaproteobacteria	Desulfovibrionales	Desulfomicrobiaceae	Desulfomicrobium	Desulfomicrobium baculatum	DSM 4028
47	48	{Hpy188III: [47,185,278]}	NN_0000000328	Synergistetes	Synergistia	Synergistales	Synergistaceae	Aminobacterium	Aminobacterium colombiense	DSM 12261
47	48	{Hpy188III: [47,185,384]}	NN_0000000329	Synergistetes	Synergistia	Synergistales	Synergistaceae	Aminobacterium	Aminobacterium colombiense	DSM 12261
47	48	{Hpy188III: [47,114,410,518]}	NN_0000000478	Spirochaetes	Spirochaetia	Spirochaetales	Spirochaetaceae	Treponema	Treponema caldarium	DSM 7334
47	48	{Hpy188III: [47,170]}	NN_0000005680	Actinobacteria	Actinobacteria	Corynebacteriales	Corynebacteriaceae	Corynebacterium	Corynebacterium pseudodiphtheriticum	90104
47	48	{Hpy188III: [47,177,179,357,366,399,494]}	NN_0000005828	Firmicutes	Clostridia	Clostridiales	Lachnospiraceae	unclassified Lachnospiraceae	Lachnospiraceae bacterium	JC7
47	48	{Hpy188III: [47,200,510]}	NN_0000007043	Actinobacteria	Actinobacteria	Corynebacteriales	Corynebacteriaceae	Corynebacterium	Corynebacterium ulcerans	04-3911
47	48	{Hpy188III: [47,170]}	NN_0000007896	Actinobacteria	Actinobacteria	Corynebacteriales	Corynebacteriaceae	Corynebacterium	Corynebacterium sp.	EPI 003 04 2554 SCH2473622
47	48	{Hpy188III: [47,123,394,456,609,615]}	NN_0000011431	Bacteria candidate phyla	None	None	None	Candidatus Riflebacteria	Candidatus Riflebacteria	bacterium HGW Riflebacteria 1
47	48	{Hpy188III: [47,378]}	NN_0000011916	Proteobacteria	Deltaproteobacteria	Syntrophobacterales	Syntrophaceae	Syntrophus	Syntrophus gentianae	DSM 8423
47	48	{Hpy188III: [47,428]}	NN_0000011963	Proteobacteria	Betaproteobacteria	Nitrosomonadales	Nitrosomonadaceae	Nitrosomonas	Nitrosomonas marina	Nm71
47	48	{Hpy188III: [47,128,140]}	NN_0000012013	Proteobacteria	Betaproteobacteria	Nitrosomonadales	Nitrosomonadaceae	Nitrosomonas	Nitrosomonas aestuarii	Nm69
47	48	{Hpy188III: [47,105,114,312,515]}	NN_0000012026	Actinobacteria	Actinobacteria	Pseudonocardiales	Pseudonocardiaceae	Saccharopolyspora	Saccharopolyspora antimicrobica	CPCC 201259
51	52	{Hpy188III: [51,189,360,383]}	NN_0000009265	Bacteroidetes	Bacteroidia	Bacteroidales	Prevotellaceae	Prevotella	Prevotella sp.	P5 50
53	52	{Hpy188III: [53,398,501]}	NN_0000000012	Proteobacteria	Gammaproteobacteria	Alteromonadales	Shewanellaceae	Shewanella	Shewanella amazonensis	SB2B
53	52	{Hpy188III: [53,177,374,388]}	NN_0000000513	Actinobacteria	Actinobacteria	Corynebacteriales	Corynebacteriaceae	Corynebacterium	Corynebacterium diphtheriae	HC03
53	52	{Hpy188III: [53,170,425,465]}	NN_0000001019	Actinobacteria	Actinobacteria	Corynebacteriales	Corynebacteriaceae	Corynebacterium	Corynebacterium stationis	ATCC 6872
53	52	{Hpy188III: [53,170,425,465]}	NN_0000001242	Actinobacteria	Actinobacteria	Corynebacteriales	Corynebacteriaceae	Corynebacterium	Corynebacterium stationis	622 DSM 20302
53	52	{Hpy188III: [53,177,374,388]}	NN_0000007950	Actinobacteria	Actinobacteria	Corynebacteriales	Corynebacteriaceae	Corynebacterium	Corynebacterium diphtheriae	TH1141
53	52	{Hpy188III: [53,177,374,388]}	NN_0000009190	Actinobacteria	Actinobacteria	Corynebacteriales	Corynebacteriaceae	Corynebacterium	Corynebacterium diphtheriae	bv gravis 5162
53	52	{Hpy188III: [53,422]}	NN_0000011451	Firmicutes	unclassified Firmicutessensustricto	unclassified Firmicutes sensu stricto (miscellaneous)	None	None	Firmicutes bacterium	HGW Firmicutes 12
53	52	{Hpy188III: [53,177,374,388]}	NN_0000011602	Actinobacteria	Actinobacteria	Corynebacteriales	Corynebacteriaceae	Corynebacterium	Corynebacterium diphtheriae	NCTC 13129
54	56	{Hpy188III: [54,143,260,284,503,618]}	NN_0000000124	Proteobacteria	Betaproteobacteria	Neisseriales	Neisseriaceae	Neisseria	Neisseria gonorrhoeae	FA 1090
54	56	{Hpy188III: [54,143,260,284,503,618]}	NN_0000000471	Proteobacteria	Alphaproteobacteria	Sphingomonadales	Sphingomonadaceae	Zymomonas	Zymomonas mobilis	subsp. mobilis ATCC 10988
54	56	{Hpy188III: [54,386,453]}	NN_0000009127	Proteobacteria	unclassified Proteobacteria	unclassified Proteobacteria(misc)	None	None	Proteobacteria bacterium	TMED51
54	56	{Hpy188III: [54,386,453]}	NN_0000009128	Proteobacteria	unclassified Proteobacteria	unclassified Proteobacteria(misc)	None	None	Proteobacteria bacterium	TMED51
54	56	{Hpy188III: [54,386,453]}	NN_0000009129	Proteobacteria	unclassified Proteobacteria	unclassified Proteobacteria(misc)	None	None	Proteobacteria bacterium	TMED51
55	56	{Hpy188III: [55,312,419,425,438,474,483]}	NN_0000000433	Actinobacteria	Coriobacteriia	Coriobacteriales	Coriobacteriaceae	Coriobacterium	Coriobacterium glomerans	PW2
55	56	{Hpy188III: [55]}	NN_0000000566	Actinobacteria	Actinobacteria	Propionibacteriales	Propionibacteriaceae	Acidipropionibacterium	Acidipropionibacterium acidipropionici	ATCC 4875
55	56	{Hpy188III: [55]}	NN_0000001048	Actinobacteria	Actinobacteria	Propionibacteriales	Propionibacteriaceae	Acidipropionibacterium	Acidipropionibacterium acidipropionici	ATCC 55737
55	56	{Hpy188III: [55]}	NN_0000001257	Actinobacteria	Actinobacteria	Propionibacteriales	Propionibacteriaceae	Acidipropionibacterium	Acidipropionibacterium acidipropionici	WSH1105
55	56	{Hpy188III: [55,186,366,410]}	NN_0000002140	Firmicutes	environmentalsamples	None	None	None	Firmicutes bacterium	CAG:882
55	56	{Hpy188III: [55,179,380,399]}	NN_0000011742	Firmicutes	Clostridia	Clostridiales	Lachnospiraceae	Butyrivibrio	Butyrivibrio sp.	INlla14
56	56	{Hpy188III: [56]}	NN_0000001049	Firmicutes	Erysipelotrichia	Erysipelotrichales	Erysipelotrichaceae	Erysipelothrix	Erysipelothrix rhusiopathiae	GXBY-1
56	56	{Hpy188III: [56]}	NN_0000004429	Firmicutes	Erysipelotrichia	Erysipelotrichales	Erysipelotrichaceae	Erysipelothrix	Erysipelothrix rhusiopathiae	ATCC 19414
56	56	{Hpy188III: [56,197]}	NN_0000007384	Proteobacteria	Gammaproteobacteria	Cellvibrionales	Porticoccaceae	unclassified Porticoccaceae	SAR92 bacterium	BACL26 MAG 121220 bin70
56	56	{Hpy188III: [56,315,366,419,500]}	NN_0000011205	Proteobacteria	unclassified Proteobacteria	unclassified Proteobacteria(misc)	None	None	Proteobacteria bacterium	None
56	56	{Hpy188III: [56]}	NN_0000011492	Proteobacteria	Gammaproteobacteria	Cellvibrionales	Halieaceae	Halioglobus	Halioglobus lutimaris	HF004
56	56	{Hpy188III: [56,114,143,366,609]}	NN_0000012091	Proteobacteria	Alphaproteobacteria	Rhodobacterales	Rhodobacteraceae	Gemmobacter	Gemmobacter megaterium	DSM 26375
57	56	{Hpy188III: [57,105,366,456,474,573,609]}	NN_0000000345	Proteobacteria	Alphaproteobacteria	Rhizobiales	Hyphomicrobiaceae	Hyphomicrobium	Hyphomicrobium denitrificans	ATCC 51888
57	56	{Hpy188III: [57,105,456,474,573,609]}	NN_0000000346	Proteobacteria	Alphaproteobacteria	Rhizobiales	Hyphomicrobiaceae	Hyphomicrobium	Hyphomicrobium denitrificans	ATCC 51888
57	56	{Hpy188III: [57,138,366,456,474]}	NN_0000000592	Proteobacteria	Alphaproteobacteria	Rhizobiales	Hyphomicrobiaceae	Hyphomicrobium	Hyphomicrobium denitrificans	1NES1
57	56	{Hpy188III: [57,138,366,456,474]}	NN_0000000593	Proteobacteria	Alphaproteobacteria	Rhizobiales	Hyphomicrobiaceae	Hyphomicrobium	Hyphomicrobium denitrificans	1NES1
57	56	{Hpy188III: [57,66,426,552]}	NN_0000001469	Deinococcus Thermus	Deinococci	Deinococcales	Deinococcaceae	Deinococcus	Deinococcus ficus	CC-FR2-10
57	56	{Hpy188III: [57,114,143,366,573]}	NN_0000001853	Proteobacteria	Alphaproteobacteria	Rhizobiales	Hyphomicrobiaceae	Hyphomicrobium	Hyphomicrobium sp.	MC1
57	56	{Hpy188III: [57]}	NN_0000004628	Synergistetes	Synergistia	Synergistales	Synergistaceae	Thermanaerovibrio	Thermanaerovibrio velox	DSM 12556
57	56	{Hpy188III: [57,493]}	NN_0000004699	Firmicutes	Bacilli	Bacillales	Bacillaceae	Bacillus	Bacillus sp.	M 2018 02 06
57	56	{Hpy188III: [57,552]}	NN_0000005653	Actinobacteria	Actinobacteria	Propionibacteriales	Propionibacteriaceae	Cutibacterium	Cutibacterium granulosum	DSM 20700
57	56	{Hpy188III: [57,552]}	NN_0000005656	Actinobacteria	Actinobacteria	Propionibacteriales	Propionibacteriaceae	Cutibacterium	Cutibacterium granulosum	TM11
57	56	{Hpy188III: [57,552]}	NN_0000005739	Actinobacteria	Actinobacteria	Propionibacteriales	Propionibacteriaceae	Propionibacterium	Propionibacterium sp.	KPL1844
57	56	{Hpy188III: [57]}	NN_0000006146	Actinobacteria	Actinobacteria	Micrococcales	Dermatophilaceae	Mobilicoccus	Mobilicoccus pelagius	NBRC 104925
57	56	{Hpy188III: [57,114,123,294,369,459]}	NN_0000006227	Proteobacteria	Alphaproteobacteria	Rhizobiales	Methylocystaceae	Methylopila	Methylopila sp.	Yamaguchi
57	56	{Hpy188III: [57,517,552]}	NN_0000006497	Firmicutes	Clostridia	Clostridiales	Peptococcaceae	Desulfosporosinus	Desulfosporosinus sp.	HMP52
57	56	{Hpy188III: [57,493]}	NN_0000007404	Firmicutes	Bacilli	Bacillales	Bacillaceae	Bacillus	Bacillus sp.	TH007
57	56	{Hpy188III: [57,241,277,485]}	NN_0000008700	Nitrospirae	Nitrospira	Nitrospirales	Nitrospiraceae	Nitrospira	Nitrospira sp.	ST bin4
57	56	{Hpy188III: [57,283,457]}	NN_0000009164	Proteobacteria	unclassified Proteobacteria	unclassified Proteobacteria(misc)	None	None	Proteobacteria bacterium	TMED154
57	56	{Hpy188III: [57,514]}	NN_0000011208	Bacteria candidate phyla	Patescibacteria group	Candidatus Gracilibacteria	unclassified Candidatus Gracilibacteria	None	Candidatus Gracilibacteria	bacterium
57	56	{Hpy188III: [57,297,612]}	NN_0000011314	Proteobacteria	Deltaproteobacteria	unclassified Deltaproteobacteria	unclassified Deltaproteobacteria(misc)	None	Deltaproteobacteria bacterium	CG 4 9 14 3 um filter 63 12
57	56	{Hpy188III: [57,493]}	NN_0000011329	Firmicutes	Bacilli	Bacillales	Bacillaceae	Bacillus	Bacillus altitudinis	KU-skv2(2)
57	56	{Hpy188III: [57,517,552]}	NN_0000011789	Firmicutes	Clostridia	Clostridiales	Peptococcaceae	Desulfosporosinus	Desulfosporosinus hippei	DSM 8344
57	56	{Hpy188III: [57,552]}	NN_0000012506	Actinobacteria	Actinobacteria	Propionibacteriales	Propionibacteriaceae	Cutibacterium	Cutibacterium granulosum	NCTC11865
58	60	{Hpy188III: [58]}	NN_0000000088	Firmicutes	Negativicutes	Selenomonadales	Sporomusaceae	Sporomusa	Sporomusa termitida	None
58	60	{Hpy188III: [58]}	NN_0000001693	Actinobacteria	Actinobacteria	Bifidobacteriales	Bifidobacteriaceae	Bifidobacterium	Bifidobacterium adolescentis	ATCC 15703
58	60	{Hpy188III: [58,105,209,527]}	NN_0000006588	Firmicutes	Bacilli	Bacillales	Bacillaceae	Halobacillus	Halobacillus sp.	BBL2006
58	60	{Hpy188III: [58,496,568]}	NN_0000008990	Firmicutes	Clostridia	Clostridiales	Lachnospiraceae	Blautia	Blautia sp.	An81
58	60	{Hpy188III: [58,91,342]}	NN_0000011375	Balneolaeota	Balneolia	Balneolales	Balneolaceae	Rhodohalobacter	Rhodohalobacter barkolensis	15182_1
59	60	{Hpy188III: [59,379]}	NN_0000000516	Firmicutes	Clostridia	Clostridiales	Eubacteriaceae	Acetobacterium	Acetobacterium woodii	DSM 1030
59	60	{Hpy188III: [59,91]}	NN_0000002032	Firmicutes	environmentalsamples	None	None	None	Firmicutes bacterium	CAG:56
59	60	{Hpy188III: [59,91,564,601]}	NN_0000003448	Firmicutes	Clostridia	Clostridiales	Lachnospiraceae	Fusicatenibacter	Fusicatenibacter saccharivorans	2789STDY5834923
59	60	{Hpy188III: [59]}	NN_0000003999	Firmicutes	Clostridia	Clostridiales	Peptostreptococcaceae	unclassified Peptostreptococcaceae	[Clostridium] hiranonis	DSM 13275
59	60	{Hpy188III: [59,162,271,285,297,447]}	NN_0000007480	Firmicutes	Clostridia	Clostridiales	unclassified Clostridiales	unclassified Clostridiales(misc)	Clostridiales bacterium	38 11
59	60	{Hpy188III: [59,91,454]}	NN_0000008630	Proteobacteria	Alphaproteobacteria	Rhizobiales	Bradyrhizobiaceae	Rhodopseudomonas	Rhodopseudomonas palustris	ELI 1980
59	60	{Hpy188III: [59]}	NN_0000008697	Nitrospirae	Nitrospira	Nitrospirales	Nitrospiraceae	Nitrospira	Nitrospira sp.	SG bin1
59	60	{Hpy188III: [59,91]}	NN_0000009177	Firmicutes	Bacilli	Bacillales	Bacillaceae	Bacillus	Bacillus badius	DSM 28241
59	60	{Hpy188III: [59,310,497]}	NN_0000011498	Firmicutes	Clostridia	Clostridiales	Clostridiaceae	Clostridium	Clostridium sp.	chh4 2
60	60	{Hpy188III: [60,589]}	NN_0000005717	Synergistetes	Synergistia	Synergistales	Synergistaceae	Jonquetella	Jonquetella sp.	BV3C21
60	60	{Hpy188III: [60,240,312,363,495,515,618]}	NN_0000006517	Actinobacteria	Actinobacteria	Micrococcales	Intrasporangiaceae	Knoellia	Knoellia flava	TL1
63	64	{Hpy188III: [63]}	NN_0000000489	Firmicutes	Bacilli	Lactobacillales	Lactobacillaceae	Lactobacillus	Lactobacillus ruminis	ATCC 27782
64	64	{Hpy188III: [64]}	NN_0000000962	Bacteroidetes	Bacteroidia	Marinilabiliales	Salinivirgaceae	Salinivirga	Salinivirga cyanobacteriivorans	L21-Spi-D4
64	64	{Hpy188III: [64,382]}	NN_0000003948	Firmicutes	Clostridia	Clostridiales	Lachnospiraceae	Lachnoclostridium	[Clostridium] bolteae	ATCC BAA 613
64	64	{Hpy188III: [64,273,297,582,609]}	NN_0000006280	Firmicutes	Bacilli	Bacillales	Bacillales Family XI Incertae Sedis	Exiguobacterium	Exiguobacterium sp.	AB2
64	64	{Hpy188III: [64,552]}	NN_0000007299	Firmicutes	Bacilli	Lactobacillales	Lactobacillaceae	Lactobacillus	Lactobacillus agilis	DSM 20509
64	64	{Hpy188III: [64,552]}	NN_0000009234	Firmicutes	Bacilli	Lactobacillales	Lactobacillaceae	Lactobacillus	Lactobacillus agilis	UMNLA2
64	64	{Hpy188III: [64,102,366]}	NN_0000011853	Actinobacteria	Actinobacteria	Actinomycetales	Actinomycetaceae	Arcanobacterium	Arcanobacterium phocae	DSM 10002
65	64	{Hpy188III: [65]}	NN_0000000442	Firmicutes	Clostridia	Thermoanaerobacterales	Thermodesulfobiaceae	Thermodesulfobium	Thermodesulfobium narugense	DSM 14796
65	64	{Hpy188III: [65,143,527]}	NN_0000001970	Firmicutes	Clostridia	Clostridiales	Eubacteriaceae	Eubacterium	Eubacterium sp.	CAG:161
65	64	{Hpy188III: [65,114,126,143,234,294,369]}	NN_0000002105	Bacteroidetes	Bacteroidia	Bacteroidales	Bacteroidaceae	Bacteroides	Bacteroides sp.	CAG:770
65	64	{Hpy188III: [65,404]}	NN_0000004255	Firmicutes	Clostridia	Clostridiales	Peptostreptococcaceae	Clostridioides	Clostridioides difficile	NAP07
65	64	{Hpy188III: [65,404]}	NN_0000004608	Firmicutes	Clostridia	Clostridiales	Peptostreptococcaceae	Clostridioides	Clostridioides difficile	050 P50 2011
65	64	{Hpy188III: [65,404]}	NN_0000005538	Firmicutes	Clostridia	Clostridiales	Peptostreptococcaceae	Clostridioides	Clostridioides difficile	DA00165
65	64	{Hpy188III: [65,282,377,396,453]}	NN_0000005690	Firmicutes	Negativicutes	Selenomonadales	Selenomonadaceae	Selenomonas	Selenomonas sp.	oral taxon 892 str. F0426
65	64	{Hpy188III: [65,140,532,589]}	NN_0000006188	Chloroflexi	Anaerolineae	Anaerolineales	Anaerolineaceae	Anaerolinea	Anaerolinea thermolimosa	None
65	64	{Hpy188III: [65,404]}	NN_0000006674	Firmicutes	Clostridia	Clostridiales	Peptostreptococcaceae	Clostridioides	Clostridioides difficile	ZJCDC-S82
65	64	{Hpy188III: [65]}	NN_0000006935	Firmicutes	Clostridia	Clostridiales	Clostridiaceae	Clostridium	Clostridium sp.	1 1 41A1FAA
65	64	{Hpy188III: [65,404]}	NN_0000007917	Firmicutes	Clostridia	Clostridiales	Peptostreptococcaceae	Clostridioides	Clostridioides difficile	CD8-15
65	64	{Hpy188III: [65,404]}	NN_0000007963	Firmicutes	Clostridia	Clostridiales	Peptostreptococcaceae	Clostridioides	Clostridioides difficile	7.10492
65	64	{Hpy188III: [65,404]}	NN_0000008014	Firmicutes	Clostridia	Clostridiales	Clostridiaceae	Clostridium	Clostridium sp.	HMSC19D02
65	64	{Hpy188III: [65,404]}	NN_0000008015	Firmicutes	Clostridia	Clostridiales	Clostridiaceae	Clostridium	Clostridium sp.	HMSC19C11
65	64	{Hpy188III: [65,404]}	NN_0000008017	Firmicutes	Clostridia	Clostridiales	Clostridiaceae	Clostridium	Clostridium sp.	HMSC19C08
65	64	{Hpy188III: [65,404]}	NN_0000008018	Firmicutes	Clostridia	Clostridiales	Clostridiaceae	Clostridium	Clostridium sp.	HMSC19B11
65	64	{Hpy188III: [65,330]}	NN_0000008243	Candidatus Omnitrophica	unclassified Candidatus Omnitrophica	None	None	Candidatus Omnitrophica	Candidatus Omnitrophica bacterium	CG1 2 43 210
65	64	{Hpy188III: [65,404]}	NN_0000008275	Firmicutes	Clostridia	Clostridiales	Peptostreptococcaceae	Clostridioides	Clostridioides difficile	MX213
65	64	{Hpy188III: [65,404]}	NN_0000009461	Firmicutes	Clostridia	Clostridiales	Peptostreptococcaceae	Clostridioides	Clostridioides difficile	5486-Y/ST2 5486
65	64	{Hpy188III: [65,404]}	NN_0000009468	Firmicutes	Clostridia	Clostridiales	Peptostreptococcaceae	Clostridioides	Clostridioides difficile	5496-Y/ST110 5496
65	64	{Hpy188III: [65,404]}	NN_0000009473	Firmicutes	Clostridia	Clostridiales	Peptostreptococcaceae	Clostridioides	Clostridioides difficile	5504-L/ST55 LCH5504
65	64	{Hpy188III: [65,404]}	NN_0000009475	Firmicutes	Clostridia	Clostridiales	Peptostreptococcaceae	Clostridioides	Clostridioides difficile	5500-DH/ST42 5500
65	64	{Hpy188III: [65,404]}	NN_0000009480	Firmicutes	Clostridia	Clostridiales	Peptostreptococcaceae	Clostridioides	Clostridioides difficile	5544-AH/ST67 5544
65	64	{Hpy188III: [65,404]}	NN_0000009510	Firmicutes	Clostridia	Clostridiales	Peptostreptococcaceae	Clostridioides	Clostridioides difficile	5479-NonSp/ST229 5479
65	64	{Hpy188III: [65,404]}	NN_0000009547	Firmicutes	Clostridia	Clostridiales	Peptostreptococcaceae	Clostridioides	Clostridioides difficile	7481-NonSp/ST59 LCH7481
65	64	{Hpy188III: [65,404]}	NN_0000009664	Firmicutes	Clostridia	Clostridiales	Eubacteriaceae	Eubacterium	Eubacterium sp.	YI
65	64	{Hpy188III: [65]}	NN_0000009875	Firmicutes	Bacilli	Bacillales	Bacillaceae	Bacillus	Bacillus wiedmannii	AFS004017_102_A8
65	64	{Hpy188III: [65,330]}	NN_0000011264	Candidatus Omnitrophica	unclassified Candidatus Omnitrophica	None	None	Candidatus Omnitrophica	Candidatus Omnitrophica bacterium	CG10 big fil rev 8 21 14 0 10 43 8
65	64	{Hpy188III: [65,75,176,612]}	NN_0000011969	Firmicutes	Clostridia	Clostridiales	Ruminococcaceae	unclassified Ruminococcaceae	Ruminococcaceae bacterium	KH2T8
65	64	{Hpy188III: [65]}	NN_0000012036	Firmicutes	Clostridia	Clostridiales	Eubacteriaceae	Eubacterium	Eubacterium callanderi	NLAE-zl-G225
65	64	{Hpy188III: [65,404]}	NN_0000012122	Firmicutes	Clostridia	Clostridiales	Peptostreptococcaceae	Clostridioides	Clostridioides difficile	VRECD0123
65	64	{Hpy188III: [65,404]}	NN_0000012151	Firmicutes	Clostridia	Clostridiales	Peptostreptococcaceae	Clostridioides	Clostridioides difficile	VRECD0128
65	64	{Hpy188III: [65,404]}	NN_0000012193	Firmicutes	Clostridia	Clostridiales	Peptostreptococcaceae	Clostridioides	Clostridioides difficile	VRECD0055
65	64	{Hpy188III: [65,404]}	NN_0000012240	Firmicutes	Clostridia	Clostridiales	Peptostreptococcaceae	Clostridioides	Clostridioides difficile	VRECD0189
65	64	{Hpy188III: [65,404]}	NN_0000012243	Firmicutes	Clostridia	Clostridiales	Peptostreptococcaceae	Clostridioides	Clostridioides difficile	VRECD0184
65	64	{Hpy188III: [65,404,413]}	NN_0000012271	Firmicutes	Clostridia	Clostridiales	Peptostreptococcaceae	Clostridioides	Clostridioides difficile	VRECD0036
66	68	{Hpy188III: [66,609]}	NN_0000000017	Proteobacteria	Betaproteobacteria	Burkholderiales	unclassified Burkholderiales	Burkholderiales Genera incertae sedis	Methylibium petroleiphilum	PM1
66	68	{Hpy188III: [66,466]}	NN_0000000314	Proteobacteria	Alphaproteobacteria	Sphingomonadales	Sphingomonadaceae	Zymomonas	Zymomonas mobilis	subsp. mobilis NCIMB 11163
66	68	{Hpy188III: [66,487]}	NN_0000000450	Spirochaetes	Spirochaetia	Spirochaetales	Spirochaetaceae	Treponema	Treponema azotonutricium	ZAS 9
66	68	{Hpy188III: [66,466]}	NN_0000000624	Proteobacteria	Alphaproteobacteria	Sphingomonadales	Sphingomonadaceae	Zymomonas	Zymomonas mobilis	subsp. mobilis str. CP4 NRRL B 14023
66	68	{Hpy188III: [66,294]}	NN_0000001386	Firmicutes	Clostridia	Clostridiales	Ruminococcaceae	unclassified Ruminococcaceae	Ruminococcaceae bacterium	CPB6
66	68	{Hpy188III: [66,466]}	NN_0000001398	Proteobacteria	Alphaproteobacteria	Sphingomonadales	Sphingomonadaceae	Zymomonas	Zymomonas mobilis	subsp. mobilis
66	68	{Hpy188III: [66,609]}	NN_0000001933	Firmicutes	environmentalsamples	None	None	None	Firmicutes bacterium	CAG:103
66	68	{Hpy188III: [66,265,342,582]}	NN_0000002148	Bacteroidetes	Bacteroidia	Bacteroidales	Bacteroidaceae	Bacteroides	Bacteroides sp.	CAG:462
66	68	{Hpy188III: [66,210,379,552,609]}	NN_0000003916	Proteobacteria	Alphaproteobacteria	Rhizobiales	Aurantimonadaceae	Fulvimarina	Fulvimarina pelagi	HTCC2506
66	68	{Hpy188III: [66,117,297,582]}	NN_0000003959	Firmicutes	Clostridia	Clostridiales	Lachnospiraceae	Anaerostipes	Anaerostipes caccae	DSM 14662
66	68	{Hpy188III: [66]}	NN_0000004204	Firmicutes	Clostridia	Clostridiales	Hungateiclostridiaceae	Hungateiclostridium	Hungateiclostridium thermocellum	JW20
66	68	{Hpy188III: [66,342]}	NN_0000004438	Bacteroidetes	Bacteroidia	Bacteroidales	Prevotellaceae	Prevotella	Prevotella multiformis	DSM 16608
66	68	{Hpy188III: [66,367]}	NN_0000004493	Firmicutes	Bacilli	Bacillales	Bacillales Family XI Incertae Sedis	Gemella	Gemella haemolysans	M341
66	68	{Hpy188III: [66]}	NN_0000004653	Firmicutes	Clostridia	Clostridiales	Clostridiales incertae sedis	None	Eubacterium infirmum	F0142
66	68	{Hpy188III: [66]}	NN_0000004879	Thermotogae	Thermotogae	Thermotogales	Fervidobacteriaceae	Thermosipho	Thermosipho africanus	H17ap60334
66	68	{Hpy188III: [66]}	NN_0000004987	Spirochaetes	Spirochaetia	Spirochaetales	Spirochaetaceae	Treponema	Treponema denticola	SP33
66	68	{Hpy188III: [66,297,342,490,579,606]}	NN_0000005016	Firmicutes	Bacilli	Bacillales	Paenibacillaceae	Brevibacillus	Brevibacillus borstelensis	AK1
66	68	{Hpy188III: [66,383]}	NN_0000005394	Spirochaetes	Spirochaetia	Spirochaetales	Spirochaetaceae	Treponema	Treponema medium	ATCC 700293
66	68	{Hpy188III: [66,466]}	NN_0000005689	Bacteroidetes	Bacteroidia	Bacteroidales	Porphyromonadaceae	Porphyromonas	Porphyromonas gingivalis	F0566
66	68	{Hpy188III: [66,297,376,442]}	NN_0000005778	Firmicutes	Bacilli	Bacillales	Paenibacillaceae	Brevibacillus	Brevibacillus panacihumi	W25
66	68	{Hpy188III: [66,401]}	NN_0000005878	Firmicutes	Clostridia	Clostridiales	Clostridiales incertae sedis	None	Eubacterium sulci	ATCC 35585
66	68	{Hpy188III: [66,297,342,490,579,606]}	NN_0000006745	Firmicutes	Bacilli	Bacillales	Paenibacillaceae	Brevibacillus	Brevibacillus borstelensis	cifa chp40
66	68	{Hpy188III: [66,216,582]}	NN_0000007057	Proteobacteria	Deltaproteobacteria	Myxococcales	unclassified Myxococcales	unclassified Myxococcales(misc)	Myxococcales bacterium	SG8 38 1
66	68	{Hpy188III: [66,117,162,624]}	NN_0000007068	Planctomycetes	unclassified Planctomycetes	None	None	None	Planctomycetes bacterium	SM23 65
66	68	{Hpy188III: [66]}	NN_0000007082	Proteobacteria	Betaproteobacteria	Neisseriales	Neisseriaceae	Neisseria	Neisseria sp.	8.3e+35
66	68	{Hpy188III: [66,592]}	NN_0000008848	Proteobacteria	Gammaproteobacteria	Methylococcales	Crenotrichaceae	Crenothrix	Crenothrix sp.	D3
66	68	{Hpy188III: [66,493]}	NN_0000009034	Firmicutes	Clostridia	Clostridiales	Ruminococcaceae	Anaeromassilibacillus	Anaeromassilibacillus sp.	An250
66	68	{Hpy188III: [66,140,308]}	NN_0000011134	Proteobacteria	Gammaproteobacteria	Thiotrichales	Piscirickettsiaceae	Methylophaga	Methylophaga sp.	None
66	68	{Hpy188III: [66]}	NN_0000011137	Proteobacteria	Gammaproteobacteria	Thiotrichales	Piscirickettsiaceae	Methylophaga	Methylophaga sp.	None
66	68	{Hpy188III: [66,91]}	NN_0000011203	Candidatus Cloacimonetes	unclassified Candidatus Cloacimonetes	None	None	Candidatus Cloacimonetes bacterium	Cloacimonetes bacterium	None
66	68	{Hpy188III: [66,117,283,375,437,609]}	NN_0000011284	Candidatus Omnitrophica	unclassified Candidatus Omnitrophica	None	None	Candidatus Omnitrophica	Candidatus Omnitrophica bacterium	CG02 land 8 20 14 3 0 42 8
66	68	{Hpy188III: [66,256]}	NN_0000011503	Bacteroidetes	Flavobacteriia	Flavobacteriales	Flavobacteriaceae	Cloacibacterium	Cloacibacterium normanense	IMET F
66	68	{Hpy188III: [66]}	NN_0000011697	Bacteroidetes	Bacteroidia	Bacteroidales	Dysgonamonadaceae	Proteiniphilum	Proteiniphilum saccharofermentans	None
66	68	{Hpy188III: [66,300,382,393,445]}	NN_0000011758	Firmicutes	Clostridia	Clostridiales	Ruminococcaceae	unclassified Ruminococcaceae	Ruminococcaceae bacterium	FB2012
66	68	{Hpy188III: [66,297,582]}	NN_0000011763	Firmicutes	Negativicutes	Acidaminococcales	Acidaminococcaceae	Succiniclasticum	Succiniclasticum ruminis	DSM 11005
66	68	{Hpy188III: [66,591,609]}	NN_0000011914	Proteobacteria	Alphaproteobacteria	Rhodobacterales	Rhodobacteraceae	Roseivivax	Roseivivax marinus	DSM 27511
66	68	{Hpy188III: [66,297]}	NN_0000011993	Firmicutes	Negativicutes	Acidaminococcales	Acidaminococcaceae	Succiniclasticum	Succiniclasticum ruminis	DSM 9236
66	68	{Hpy188III: [66,333]}	NN_0000012008	Firmicutes	Clostridia	Clostridiales	Ruminococcaceae	unclassified Ruminococcaceae	Ruminococcaceae bacterium	D5
66	68	{Hpy188III: [66]}	NN_0000012046	Bacteroidetes	Bacteroidia	Bacteroidales	Porphyromonadaceae	unclassified Porphyromonadaceae	Porphyromonadaceae bacterium	NLAE zl C104
66	68	{Hpy188III: [66]}	NN_0000012537	Firmicutes	Clostridia	Clostridiales	Hungateiclostridiaceae	Hungateiclostridium	Hungateiclostridium thermocellum	LQRI
66	68	{Hpy188III: [66,382,445,582]}	NN_0000012601	Firmicutes	Negativicutes	Acidaminococcales	Acidaminococcaceae	Acidaminococcus	Acidaminococcus massiliensis	CSURP2828
67	68	{Hpy188III: [67,440]}	NN_0000004986	Spirochaetes	Spirochaetia	Spirochaetales	Spirochaetaceae	Treponema	Treponema denticola	OTK
67	68	{Hpy188III: [67,440]}	NN_0000004991	Spirochaetes	Spirochaetia	Spirochaetales	Spirochaetaceae	Treponema	Treponema denticola	H 22
67	68	{Hpy188III: [67,440]}	NN_0000004992	Spirochaetes	Spirochaetia	Spirochaetales	Spirochaetaceae	Treponema	Treponema denticola	ATCC 35404
67	68	{Hpy188III: [67,440]}	NN_0000004996	Spirochaetes	Spirochaetia	Spirochaetales	Spirochaetaceae	Treponema	Treponema denticola	ASLM
67	68	{Hpy188III: [67,440]}	NN_0000005397	Spirochaetes	Spirochaetia	Spirochaetales	Spirochaetaceae	Treponema	Treponema denticola	SP32
67	68	{Hpy188III: [67,440]}	NN_0000005398	Spirochaetes	Spirochaetia	Spirochaetales	Spirochaetaceae	Treponema	Treponema denticola	SP23
67	68	{Hpy188III: [67]}	NN_0000007229	Firmicutes	Bacilli	Lactobacillales	Lactobacillaceae	Lactobacillus	Lactobacillus namurensis	DSM 19117
67	68	{Hpy188III: [67,281,399,494]}	NN_0000007261	Firmicutes	Bacilli	Lactobacillales	Lactobacillaceae	Lactobacillus	Lactobacillus parakefiri	DSM 10551
67	68	{Hpy188III: [67,155,387]}	NN_0000007262	Firmicutes	Bacilli	Lactobacillales	Lactobacillaceae	Lactobacillus	Lactobacillus diolivorans	DSM 14421
67	68	{Hpy188III: [67,206]}	NN_0000007277	Firmicutes	Bacilli	Lactobacillales	Lactobacillaceae	Lactobacillus	Lactobacillus farraginis	DSM 18382 JCM 14108
67	68	{Hpy188III: [67,440]}	NN_0000007777	Spirochaetes	Spirochaetia	Spirochaetales	Spirochaetaceae	Treponema	Treponema denticola	ATCC 35405
67	68	{Hpy188III: [67,140,315,437,529]}	NN_0000008714	Spirochaetes	Spirochaetia	Spirochaetales	Spirochaetaceae	unclassified Spirochaetaceae	Spirochaetaceae bacterium	4572 59
68	68	{Hpy188III: [68,387,480,501,552]}	NN_0000000005	Proteobacteria	Deltaproteobacteria	Syntrophobacterales	Syntrophobacteraceae	Syntrophobacter	Syntrophobacter fumaroxidans	MPOB
68	68	{Hpy188III: [68,387,552]}	NN_0000000064	Proteobacteria	Deltaproteobacteria	Desulfobacterales	Desulfobacteraceae	Desulfococcus	Desulfococcus oleovorans	Hxd3
69	68	{Hpy188III: [69,398,494,519]}	NN_0000001856	Firmicutes	Bacilli	Lactobacillales	Streptococcaceae	Streptococcus	Streptococcus salivarius	JIM8777
69	68	{Hpy188III: [69,336,531,576]}	NN_0000004266	Bacteroidetes	Bacteroidia	Bacteroidales	Prevotellaceae	Prevotella	Prevotella oris	C735
69	68	{Hpy188III: [69,407]}	NN_0000005712	Actinobacteria	Coriobacteriia	Coriobacteriales	Coriobacteriaceae	unclassified Coriobacteriaceae	Coriobacteriaceae bacterium	BV3Ac1
69	68	{Hpy188III: [69,369,383,425]}	NN_0000006427	Bacteroidetes	Bacteroidia	Bacteroidales	Prevotellaceae	Prevotella	Prevotella denticola	DNF00960
69	68	{Hpy188III: [69,368]}	NN_0000007548	Firmicutes	Negativicutes	Veillonellales	Veillonellaceae	unclassified Veillonellaceae	Veillonellaceae bacterium	DNF00751
69	68	{Hpy188III: [69,299,386]}	NN_0000007578	Armatimonadetes	unclassified Armatimonadetes	None	None	None	Armatimonadetes bacterium	OLB18
69	68	{Hpy188III: [69]}	NN_0000009020	Actinobacteria	Coriobacteriia	Coriobacteriales	Atopobiaceae	Olsenella	Olsenella sp.	An293
69	68	{Hpy188III: [69,143]}	NN_0000009415	Proteobacteria	Gammaproteobacteria	Oceanospirillales	Halomonadaceae	Halomonas	Halomonas sp.	WRN001
69	68	{Hpy188III: [69,143,597]}	NN_0000011819	Proteobacteria	Gammaproteobacteria	Oceanospirillales	Halomonadaceae	Halomonas	Halomonas pantelleriensis	AAP
71	72	{Hpy188III: [71,105]}	NN_0000001928	Armatimonadetes	Chthonomonadetes	Chthonomonadales	Chthonomonadaceae	Chthonomonas	Chthonomonas calidirosea	T49
72	72	{Hpy188III: [72,140,312,401]}	NN_0000002176	Firmicutes	Clostridia	Clostridiales	Lachnospiraceae	Blautia	Blautia sp.	CAG:37
72	72	{Hpy188III: [72]}	NN_0000003390	Actinobacteria	Coriobacteriia	Coriobacteriales	Coriobacteriaceae	Collinsella	Collinsella aerofaciens	2789STDY5608842
72	72	{Hpy188III: [72,140,312,401]}	NN_0000003418	Firmicutes	Clostridia	Clostridiales	Lachnospiraceae	Fusicatenibacter	Fusicatenibacter saccharivorans	2789STDY5608849
72	72	{Hpy188III: [72]}	NN_0000003927	Actinobacteria	Coriobacteriia	Coriobacteriales	Coriobacteriaceae	Collinsella	Collinsella aerofaciens	ATCC 25986
72	72	{Hpy188III: [72,387,401]}	NN_0000003956	Firmicutes	Clostridia	Clostridiales	Lachnospiraceae	Dorea	Dorea formicigenerans	ATCC 27755
72	72	{Hpy188III: [72,609]}	NN_0000004112	Actinobacteria	Coriobacteriia	Coriobacteriales	Coriobacteriaceae	Collinsella	Collinsella intestinalis	DSM 13280
72	72	{Hpy188III: [72,387,401]}	NN_0000004577	Firmicutes	Clostridia	Clostridiales	Lachnospiraceae	Dorea	Dorea formicigenerans	4 6 53AFAA
72	72	{Hpy188III: [72,297,390,396]}	NN_0000007500	Firmicutes	Bacilli	Bacillales	Paenibacillaceae	Paenibacillus	Paenibacillus sp.	DMB5
72	72	{Hpy188III: [72,315,404]}	NN_0000009074	Firmicutes	Clostridia	Clostridiales	Lachnospiraceae	Lachnoclostridium	Lachnoclostridium sp.	An138
72	72	{Hpy188III: [72,297,390]}	NN_0000011796	Firmicutes	Bacilli	Bacillales	Paenibacillaceae	Paenibacillus	Paenibacillus typhae	CGMCC 1.11012
72	72	{Hpy188III: [72,125,356,366]}	NN_0000011938	Firmicutes	Bacilli	Lactobacillales	Aerococcaceae	Ignavigranum	Ignavigranum ruoffiae	DSM 15695
72	72	{Hpy188III: [72,111,122,450]}	NN_0000012087	Proteobacteria	Alphaproteobacteria	Rhodobacterales	Rhodobacteraceae	Rhodobacter	Rhodobacter vinaykumarii	DSM 18714
73	72	{Hpy188III: [73]}	NN_0000000040	Proteobacteria	Gammaproteobacteria	Pseudomonadales	Moraxellaceae	Psychrobacter	Psychrobacter sp.	PRwf 1
75	76	{Hpy188III: [75,128,140]}	NN_0000000377	Actinobacteria	Actinobacteria	Micrococcales	Micrococcaceae	Rothia	Rothia dentocariosa	ATCC 17931
75	76	{Hpy188III: [75,365]}	NN_0000000399	Planctomycetes	Planctomycetia	Planctomycetales	Isosphaeraceae	Isosphaera	Isosphaera pallida	ATCC 43644
75	76	{Hpy188III: [75,524]}	NN_0000000525	Spirochaetes	Spirochaetia	Spirochaetales	Spirochaetaceae	Spirochaeta	Spirochaeta africana	DSM 8902
75	76	{Hpy188III: [75,368]}	NN_0000001051	Proteobacteria	Alphaproteobacteria	Rhodobacterales	Hyphomonadaceae	unclassified Hyphomonadaceae	Hyphomonadaceae bacterium	UKL13 1
75	76	{Hpy188III: [75,128]}	NN_0000004270	Actinobacteria	Actinobacteria	Micrococcales	Micrococcaceae	Rothia	Rothia dentocariosa	M567
75	76	{Hpy188III: [75,105,128,206,302,466,515]}	NN_0000005380	Actinobacteria	Actinobacteria	Propionibacteriales	Propionibacteriaceae	Propionimicrobium	Propionimicrobium lymphophilum	ACS 093 V SCH5
75	76	{Hpy188III: [75,345,498]}	NN_0000005980	Actinobacteria	Actinobacteria	Micrococcales	Micrococcaceae	Kocuria	Kocuria sp.	UCD OTCP
75	76	{Hpy188III: [75,366,474,591]}	NN_0000006250	Proteobacteria	Alphaproteobacteria	Rhodobacterales	Hyphomonadaceae	Hyphomonas	Hyphomonas sp.	L 53 1 40
75	76	{Hpy188III: [75,366,573]}	NN_0000006252	Proteobacteria	Alphaproteobacteria	Rhodobacterales	Hyphomonadaceae	Hyphomonas	Hyphomonas jannaschiana	VP2
75	76	{Hpy188III: [75,345,498]}	NN_0000006586	Actinobacteria	Actinobacteria	Micrococcales	Micrococcaceae	Kocuria	Kocuria polaris	CMS 76or
75	76	{Hpy188III: [75,186,201,282,315,369,426,477]}	NN_0000006787	Actinobacteria	Actinobacteria	Micrococcales	Dermacoccaceae	Dermacoccus	Dermacoccus sp.	PE3
75	76	{Hpy188III: [75,143,372,462,480,615]}	NN_0000006879	Proteobacteria	Alphaproteobacteria	Rhizobiales	Methylobacteriaceae	Methylobacterium	Methylobacterium platani	JCM 14648
75	76	{Hpy188III: [75,143,311,330,459]}	NN_0000007076	Proteobacteria	Alphaproteobacteria	Sphingomonadales	Erythrobacteraceae	Erythrobacter	Erythrobacter sp.	SG61 1L
75	76	{Hpy188III: [75,114]}	NN_0000008473	Proteobacteria	Alphaproteobacteria	Rhodospirillales	Acetobacteraceae	Roseomonas	Roseomonas deserti	M3
75	76	{Hpy188III: [75,368]}	NN_0000009282	Proteobacteria	Alphaproteobacteria	unclassified Alphaproteobacteria	unclassified Alphaproteobacteria(misc)	None	Alphaproteobacteria bacterium	PA1
75	76	{Hpy188III: [75,128,140]}	NN_0000009400	Actinobacteria	Actinobacteria	Micrococcales	Micrococcaceae	Rothia	Rothia dentocariosa	OG2-1
75	76	{Hpy188III: [75,345,498]}	NN_0000009416	Actinobacteria	Actinobacteria	Micrococcales	Micrococcaceae	Kocuria	Kocuria sp.	WN036
75	76	{Hpy188III: [75,128]}	NN_0000009946	Actinobacteria	Actinobacteria	Micrococcales	Micrococcaceae	Rothia	Rothia dentocariosa	OG2-2
75	76	{Hpy188III: [75,143,156,186,366,527,573]}	NN_0000011923	Proteobacteria	Alphaproteobacteria	Rhodobacterales	Rhodobacteraceae	Paracoccus	Paracoccus alcaliphilus	DSM 8512
75	76	{Hpy188III: [75,361,609]}	NN_0000012539	Actinobacteria	Actinobacteria	Micrococcales	Microbacteriaceae	Salinibacterium	Salinibacterium xinjiangense	CGMCC 1.05381
77	76	{Hpy188III: [77,128,380]}	NN_0000011879	Proteobacteria	Betaproteobacteria	Nitrosomonadales	Nitrosomonadaceae	Nitrosomonas	Nitrosomonas sp.	Nm33
78	80	{Hpy188III: [78]}	NN_0000001569	Firmicutes	Bacilli	Bacillales	Planococcaceae	Solibacillus	Solibacillus sp.	R5 41
78	80	{Hpy188III: [78,114,284,413]}	NN_0000001991	Bacteroidetes	Bacteroidia	Bacteroidales	Bacteroidaceae	Bacteroides	Bacteroides fragilis	CAG:558
78	80	{Hpy188III: [78]}	NN_0000006160	Firmicutes	Bacilli	Lactobacillales	Lactobacillaceae	Lactobacillus	Lactobacillus sucicola	DSM 21376 JCM 15457
78	80	{Hpy188III: [78,114,284,413]}	NN_0000006343	Bacteroidetes	Bacteroidia	Bacteroidales	Bacteroidaceae	Bacteroides	Bacteroides fragilis	DCMOUH0067B
78	80	{Hpy188III: [78,114,284,413]}	NN_0000006344	Bacteroidetes	Bacteroidia	Bacteroidales	Bacteroidaceae	Bacteroides	Bacteroides fragilis	DCMOUH0085B
78	80	{Hpy188III: [78,114,284,413]}	NN_0000006345	Bacteroidetes	Bacteroidia	Bacteroidales	Bacteroidaceae	Bacteroides	Bacteroides fragilis	DCMSKEJBY0001B
78	80	{Hpy188III: [78,114,284,413]}	NN_0000006346	Bacteroidetes	Bacteroidia	Bacteroidales	Bacteroidaceae	Bacteroides	Bacteroides fragilis	DCMOUH0017B
78	80	{Hpy188III: [78]}	NN_0000007129	Actinobacteria	Actinobacteria	Micrococcales	Micrococcaceae	Arthrobacter	Arthrobacter sp.	Leaf234
78	80	{Hpy188III: [78,368]}	NN_0000007266	Firmicutes	Bacilli	Lactobacillales	Lactobacillaceae	Lactobacillus	Lactobacillus paracollinoides	DSM 15502 JCM 11969
78	80	{Hpy188III: [78]}	NN_0000007320	Firmicutes	Bacilli	Lactobacillales	Lactobacillaceae	Lactobacillus	Lactobacillus sucicola	DSM 21376 JCM 15457
78	80	{Hpy188III: [78,609]}	NN_0000011832	Proteobacteria	Alphaproteobacteria	Rhizobiales	Aurantimonadaceae	Aurantimonas	Aureimonas jatrophae	L7-484
79	80	{Hpy188III: [79,135,360,600]}	NN_0000009403	Actinobacteria	Actinobacteria	Micrococcales	Brevibacteriaceae	Brevibacterium	Brevibacterium casei	OG2
81	80	{Hpy188III: [81,210,442]}	NN_0000000278	Chloroflexi	Thermomicrobia	Thermomicrobiales	Thermomicrobiaceae	Thermomicrobium	Thermomicrobium roseum	DSM 5159
81	80	{Hpy188III: [81,393,552]}	NN_0000000749	Thermotogae	Thermotogae	Thermotogales	Thermotogaceae	Pseudothermotoga	Pseudothermotoga hypogea	DSM 11164 NBRC 106472
81	80	{Hpy188III: [81,117,271,493,556,609]}	NN_0000003993	Nitrospirae	Nitrospira	Nitrospirales	Nitrospiraceae	Leptospirillum	Leptospirillum sp.	Group II 5 way CG
81	80	{Hpy188III: [81,117,174,271,523,609]}	NN_0000004694	Nitrospirae	Nitrospira	Nitrospirales	Nitrospiraceae	Leptospirillum	Leptospirillum sp.	Group II C75
81	80	{Hpy188III: [81,91,379,523]}	NN_0000004823	Firmicutes	Clostridia	Clostridiales	Clostridiales incertae sedis	None	Mogibacterium sp.	CM50
81	80	{Hpy188III: [81,274]}	NN_0000005404	Actinobacteria	Actinobacteria	Propionibacteriales	Propionibacteriaceae	Propionibacterium	Propionibacterium sp.	oral taxon 192 str. F0372
81	80	{Hpy188III: [81]}	NN_0000005703	Actinobacteria	Actinobacteria	Propionibacteriales	Propionibacteriaceae	Propionibacterium	Propionibacterium acidifaciens	F0233
81	80	{Hpy188III: [81,417,448]}	NN_0000005818	Actinobacteria	Actinobacteria	Propionibacteriales	Propionibacteriaceae	Propionimicrobium	Propionimicrobium sp.	BV2F7
81	80	{Hpy188III: [81,388,442]}	NN_0000006189	Chloroflexi	Anaerolineae	Anaerolineales	Anaerolineaceae	Longilinea	Longilinea arvoryzae	None
81	80	{Hpy188III: [81,210,435,477,504]}	NN_0000006229	unclassified Bacteria(misc)	unclassified Bacteria(misc)	unclassified Bacteria(misc)	unclassified Bacteria(misc)	unclassified Bacteria(misc)	bacterium BMS3Bbin01	None
81	80	{Hpy188III: [81]}	NN_0000008327	Actinobacteria	Actinobacteria	Actinomycetales	Actinomycetaceae	Actinomyces	Actinomyces oris	G53E
81	80	{Hpy188III: [81,143]}	NN_0000008329	Actinobacteria	Actinobacteria	Actinomycetales	Actinomycetaceae	Actinomyces	Actinomyces oris	W11-1-1
81	80	{Hpy188III: [81,117,174,271,523,609]}	NN_0000008511	Nitrospirae	Nitrospira	Nitrospirales	Nitrospiraceae	Leptospirillum	Leptospirillum ferriphilum	ZJ UN098
81	80	{Hpy188III: [81,255,333,448]}	NN_0000009631	Planctomycetes	unclassified Planctomycetes	None	None	None	Planctomycetes bacterium	None
82	84	{Hpy188III: [82,365,398,612]}	NN_0000001450	Firmicutes	Bacilli	Bacillales	Paenibacillaceae	Brevibacillus	Brevibacillus formosus	NF2
82	84	{Hpy188III: [82,105,365]}	NN_0000001699	Firmicutes	Bacilli	Bacillales	Paenibacillaceae	Brevibacillus	Brevibacillus brevis	NBRC 100599
82	84	{Hpy188III: [82,380,512]}	NN_0000002163	Firmicutes	Clostridia	Clostridiales	Clostridiaceae	Clostridium	Clostridium sp.	CAG:307
82	84	{Hpy188III: [82,416,527]}	NN_0000006305	Firmicutes	Clostridia	Clostridiales	Clostridiaceae	Clostridium	Clostridium novyi	A str. NCTC 538
82	84	{Hpy188III: [82,416,527]}	NN_0000006306	Firmicutes	Clostridia	Clostridiales	Clostridiaceae	Clostridium	Clostridium novyi	A str. 4540
82	84	{Hpy188III: [82,416,527]}	NN_0000006308	Firmicutes	Clostridia	Clostridiales	Clostridiaceae	Clostridium	Clostridium novyi	A str. GD211209
82	84	{Hpy188III: [82,416,527]}	NN_0000006309	Firmicutes	Clostridia	Clostridiales	Clostridiaceae	Clostridium	Clostridium botulinum	C D It1
82	84	{Hpy188III: [82]}	NN_0000006515	Firmicutes	Clostridia	Clostridiales	Clostridiaceae	Clostridium	Clostridium novyi	A str. 4570
82	84	{Hpy188III: [82,573]}	NN_0000006727	Firmicutes	Bacilli	Bacillales	Bacillaceae	Bacillus	Bacillus sp.	SA1 12
82	84	{Hpy188III: [82,365,398,612]}	NN_0000006761	Firmicutes	Bacilli	Bacillales	Paenibacillaceae	Brevibacillus	Brevibacillus formosus	DSM 9885
82	84	{Hpy188III: [82,410]}	NN_0000006859	Firmicutes	Bacilli	Bacillales	Bacillaceae	Bacillus	Bacillus sp.	LL01
82	84	{Hpy188III: [82,494]}	NN_0000007030	Firmicutes	Bacilli	Bacillales	Bacillaceae	Bacillus	Bacillus sp.	CHD6a
82	84	{Hpy188III: [82,105,365,398]}	NN_0000009093	Firmicutes	Bacilli	Bacillales	Paenibacillaceae	Brevibacillus	Brevibacillus brevis	ATCC 35690 VM4.mira_c38
83	84	{Hpy188III: [83]}	NN_0000000008	Proteobacteria	Gammaproteobacteria	Enterobacterales	Yersiniaceae	Yersinia	Yersinia enterocolitica	subsp. enterocolitica 8081
83	84	{Hpy188III: [83]}	NN_0000000688	Proteobacteria	Betaproteobacteria	Burkholderiales	Alcaligenaceae	Basilea	Basilea psittacipulmonis	DSM 24701
83	84	{Hpy188III: [83]}	NN_0000009156	Bacteroidetes	Flavobacteriia	Flavobacteriales	Flavobacteriaceae	unclassified Flavobacteriaceae	Flavobacteriaceae bacterium	TMED204
84	84	{Hpy188III: [84,609]}	NN_0000000326	Actinobacteria	Actinobacteria	Glycomycetales	Glycomycetaceae	Stackebrandtia	Stackebrandtia nassauensis	DSM 44728
84	84	{Hpy188III: [84,552,582,609]}	NN_0000001466	Actinobacteria	Actinobacteria	Micrococcales	Micrococcaceae	Sinomonas	Sinomonas sp.	R1AF57
84	84	{Hpy188III: [84,342]}	NN_0000007273	Firmicutes	Bacilli	Lactobacillales	Lactobacillaceae	Lactobacillus	Lactobacillus equigenerosi	DSM 18793 JCM 14505
84	84	{Hpy188III: [84,277,342,543]}	NN_0000007335	Firmicutes	Bacilli	Lactobacillales	Lactobacillaceae	Lactobacillus	Lactobacillus ingluviei	DSM 14792
84	84	{Hpy188III: [84,448,582]}	NN_0000009349	Firmicutes	Bacilli	Bacillales	Bacillaceae	Bacillus	Bacillus aryabhattai	PHB10
84	84	{Hpy188III: [84]}	NN_0000011900	Actinobacteria	Actinobacteria	Micrococcales	Ruaniaceae	Haloactinobacterium	Haloactinobacterium album	DSM 21368
84	84	{Hpy188III: [84,468]}	NN_0000012002	Firmicutes	Bacilli	Lactobacillales	Carnobacteriaceae	Trichococcus	Trichococcus flocculiformis	DSM 2094
84	84	{Hpy188III: [84,591]}	NN_0000012055	Actinobacteria	Actinobacteria	Actinopolysporales	Actinopolysporaceae	Actinopolyspora	Actinopolyspora righensis	DSM 45501
84	84	{Hpy188III: [84,297]}	NN_0000012514	Firmicutes	Bacilli	Lactobacillales	Lactobacillaceae	Lactobacillus	Lactobacillus fermentum	IMDO 130101
87	88	{Hpy188III: [87,241]}	NN_0000000533	Bacteroidetes	Cytophagia	Cytophagales	Cyclobacteriaceae	Belliella	Belliella baltica	DSM 15883
87	88	{Hpy188III: [87]}	NN_0000001010	Bacteroidetes	Flavobacteriia	Flavobacteriales	Flavobacteriaceae	Lutibacter	Lutibacter profundi	LP1
87	88	{Hpy188III: [87,255]}	NN_0000007579	Bacteroidetes	unclassified Bacteroidetes	unclassified Bacteroidetes(miscellaneous)	None	None	Bacteroidetes bacterium	OLB8
87	88	{Hpy188III: [87,162]}	NN_0000007639	Firmicutes	Bacilli	Bacillales	Bacillaceae	Caldibacillus	Caldibacillus debilis	B4135
88	88	{Hpy188III: [88,98,155,263]}	NN_0000009137	Proteobacteria	unclassified Proteobacteria	unclassified Proteobacteria(misc)	None	None	Proteobacteria bacterium	TMED72
91	92	{Hpy188III: [91,448]}	NN_0000000007	Firmicutes	Bacilli	Bacillales	Bacillaceae	Bacillus	Bacillus thuringiensis	Al Hakam
91	92	{Hpy188III: [91,259,279,603]}	NN_0000000063	Proteobacteria	Epsilonproteobacteria	Campylobacterales	Campylobacteraceae	Campylobacter	Campylobacter concisus	13826
91	92	{Hpy188III: [91,284,379]}	NN_0000000094	Firmicutes	Bacilli	Lactobacillales	Streptococcaceae	Streptococcus	Streptococcus pyogenes	MGAS8232
91	92	{Hpy188III: [91,448]}	NN_0000000115	Firmicutes	Bacilli	Lactobacillales	Streptococcaceae	Streptococcus	Streptococcus pyogenes	MGAS10394
91	92	{Hpy188III: [91,284,379]}	NN_0000000146	Firmicutes	Bacilli	Lactobacillales	Streptococcaceae	Streptococcus	Streptococcus pyogenes	MGAS9429
91	92	{Hpy188III: [91,448]}	NN_0000000203	Firmicutes	Bacilli	Bacillales	Bacillaceae	Bacillus	Bacillus cytotoxicus	NVH 391 98
91	92	{Hpy188III: [91,284,379]}	NN_0000000257	Firmicutes	Bacilli	Lactobacillales	Streptococcaceae	Streptococcus	Streptococcus pyogenes	NZ131
91	92	{Hpy188III: [91,448]}	NN_0000000265	Firmicutes	Bacilli	Bacillales	Bacillaceae	Bacillus	Bacillus cereus	B4264
91	92	{Hpy188III: [91,448]}	NN_0000000267	Firmicutes	Bacilli	Bacillales	Bacillaceae	Bacillus	Bacillus cereus	AH820
91	92	{Hpy188III: [91,448]}	NN_0000000279	Firmicutes	Bacilli	Bacillales	Bacillaceae	Bacillus	Bacillus cereus	Q1
91	92	{Hpy188III: [91,448]}	NN_0000000350	Firmicutes	Bacilli	Bacillales	Bacillaceae	Bacillus	Bacillus cereus	biovar anthracis CI
91	92	{Hpy188III: [91,284,379]}	NN_0000000402	Firmicutes	Bacilli	Lactobacillales	Streptococcaceae	Streptococcus	Streptococcus dysgalactiae	subsp. equisimilis ATCC 12394
91	92	{Hpy188III: [91,448]}	NN_0000000405	Firmicutes	Bacilli	Bacillales	Bacillaceae	Bacillus	Bacillus thuringiensis	serovar finitimus YBT 020
91	92	{Hpy188III: [91,210]}	NN_0000000439	Firmicutes	Negativicutes	Selenomonadales	Selenomonadaceae	Selenomonas	Selenomonas sputigena	ATCC 35185
91	92	{Hpy188III: [91,284,379]}	NN_0000000518	Firmicutes	Bacilli	Lactobacillales	Streptococcaceae	Streptococcus	Streptococcus pyogenes	MGAS15252
91	92	{Hpy188III: [91]}	NN_0000000528	Proteobacteria	Gammaproteobacteria	Thiotrichales	Piscirickettsiaceae	Methylophaga	Methylophaga frappieri	JAM7
91	92	{Hpy188III: [91,448]}	NN_0000000544	Firmicutes	Bacilli	Bacillales	Bacillaceae	Bacillus	Bacillus thuringiensis	HD 789
91	92	{Hpy188III: [91,448]}	NN_0000000557	Firmicutes	Bacilli	Bacillales	Bacillaceae	Bacillus	Bacillus thuringiensis	MC28
91	92	{Hpy188III: [91,448]}	NN_0000000586	Firmicutes	Bacilli	Bacillales	Bacillaceae	Bacillus	Bacillus thuringiensis	serovar thuringiensis IS5056
91	92	{Hpy188III: [91,284,379]}	NN_0000000608	Firmicutes	Bacilli	Lactobacillales	Streptococcaceae	Streptococcus	Streptococcus pyogenes	HSC5
91	92	{Hpy188III: [91,448]}	NN_0000000623	Firmicutes	Bacilli	Bacillales	Bacillaceae	Bacillus	Bacillus thuringiensis	YBT 1518
91	92	{Hpy188III: [91,448]}	NN_0000000654	Firmicutes	Bacilli	Bacillales	Bacillaceae	Bacillus	Bacillus bombysepticus	Wang
91	92	{Hpy188III: [91,448]}	NN_0000000658	Firmicutes	Bacilli	Bacillales	Bacillaceae	Bacillus	Bacillus thuringiensis	serovar kurstaki YBT 1520
91	92	{Hpy188III: [91,448]}	NN_0000000663	Firmicutes	Bacilli	Bacillales	Bacillaceae	Bacillus	Bacillus cereus	FT9
91	92	{Hpy188III: [91]}	NN_0000000673	Actinobacteria	Actinobacteria	Corynebacteriales	Corynebacteriaceae	Corynebacterium	Corynebacterium atypicum	R2070
91	92	{Hpy188III: [91,448]}	NN_0000000682	Firmicutes	Bacilli	Bacillales	Bacillaceae	Bacillus	Bacillus pseudomycoides	219298
91	92	{Hpy188III: [91,284,379]}	NN_0000000687	Firmicutes	Bacilli	Lactobacillales	Streptococcaceae	Streptococcus	Streptococcus pyogenes	ATCC 19615
91	92	{Hpy188III: [91,382]}	NN_0000000728	Firmicutes	Bacilli	Bacillales	Planococcaceae	Planococcus	Planococcus sp.	PAMC 21323
91	92	{Hpy188III: [91,448]}	NN_0000000768	Firmicutes	Bacilli	Bacillales	Bacillaceae	Bacillus	Bacillus thuringiensis	HD1011
91	92	{Hpy188III: [91,448]}	NN_0000000821	Firmicutes	Bacilli	Bacillales	Bacillaceae	Bacillus	Bacillus cereus	FORC_005
91	92	{Hpy188III: [91,284,379]}	NN_0000000838	Firmicutes	Bacilli	Lactobacillales	Streptococcaceae	Streptococcus	Streptococcus pyogenes	NGAS743
91	92	{Hpy188III: [91,284,379]}	NN_0000000839	Firmicutes	Bacilli	Lactobacillales	Streptococcaceae	Streptococcus	Streptococcus pyogenes	NGAS596
91	92	{Hpy188III: [91]}	NN_0000000868	Proteobacteria	Gammaproteobacteria	Pasteurellales	Pasteurellaceae	Haemophilus	[Haemophilus] ducreyi	HMC56
91	92	{Hpy188III: [91,448]}	NN_0000000893	Firmicutes	Bacilli	Bacillales	Bacillaceae	Bacillus	Bacillus thuringiensis	HS18-1
91	92	{Hpy188III: [91,448]}	NN_0000000894	Firmicutes	Bacilli	Bacillales	Bacillaceae	Bacillus	Bacillus thuringiensis	serovar indiana
91	92	{Hpy188III: [91,284,379]}	NN_0000000913	Firmicutes	Bacilli	Lactobacillales	Streptococcaceae	Streptococcus	Streptococcus pyogenes	NGAS322
91	92	{Hpy188III: [91,448]}	NN_0000000922	Firmicutes	Bacilli	Bacillales	Bacillaceae	Bacillus	Bacillus anthracis	Larissa
91	92	{Hpy188III: [91,259,603]}	NN_0000000941	Proteobacteria	Epsilonproteobacteria	Campylobacterales	Campylobacteraceae	Campylobacter	Campylobacter concisus	ATCC 33237
91	92	{Hpy188III: [91,582]}	NN_0000000946	Firmicutes	Bacilli	Lactobacillales	Leuconostocaceae	Weissella	Weissella cibaria	CH2
91	92	{Hpy188III: [91,448]}	NN_0000000955	Firmicutes	Bacilli	Bacillales	Bacillaceae	Bacillus	Bacillus thuringiensis	XL6
91	92	{Hpy188III: [91,448]}	NN_0000000973	Firmicutes	Bacilli	Bacillales	Bacillaceae	Bacillus	Bacillus thuringiensis	CTC
91	92	{Hpy188III: [91,445,552]}	NN_0000000977	Firmicutes	Bacilli	Bacillales	Planococcaceae	Planococcus	Planococcus rifietoensis	M8
91	92	{Hpy188III: [91,210,276,585,594]}	NN_0000001013	Bacteroidetes	Flavobacteriia	Flavobacteriales	Flavobacteriaceae	Capnocytophaga	Capnocytophaga haemolytica	CCUG 32990
91	92	{Hpy188III: [91,382]}	NN_0000001041	Bacteroidetes	Cytophagia	Cytophagales	Cyclobacteriaceae	Algoriphagus	Algoriphagus sp.	M8 2
91	92	{Hpy188III: [91,448]}	NN_0000001104	Firmicutes	Bacilli	Bacillales	Bacillaceae	Bacillus	Bacillus thuringiensis	serovar coreanensis
91	92	{Hpy188III: [91,448]}	NN_0000001122	Firmicutes	Bacilli	Bacillales	Bacillaceae	Bacillus	Bacillus thuringiensis	MYBT18246
91	92	{Hpy188III: [91,382]}	NN_0000001124	Firmicutes	Bacilli	Bacillales	Planococcaceae	Planococcus	Planococcus halocryophilus	DSM 24743
91	92	{Hpy188III: [91,448]}	NN_0000001195	Firmicutes	Bacilli	Bacillales	Bacillaceae	Bacillus	Bacillus cereus	FORC_024
91	92	{Hpy188III: [91,448]}	NN_0000001196	Firmicutes	Bacilli	Bacillales	Bacillaceae	Bacillus	Bacillus thuringiensis	Bt18247
91	92	{Hpy188III: [91,448]}	NN_0000001202	Firmicutes	Bacilli	Bacillales	Bacillaceae	Bacillus	Bacillus sp.	ABP14
91	92	{Hpy188III: [91,162,342]}	NN_0000001264	Firmicutes	Bacilli	Lactobacillales	Leuconostocaceae	Leuconostoc	Leuconostoc garlicum	KFRI01
91	92	{Hpy188III: [91]}	NN_0000001272	Firmicutes	Bacilli	Bacillales	Planococcaceae	Planococcus	Planococcus sp.	Y42
91	92	{Hpy188III: [91,297,444,453]}	NN_0000001275	Firmicutes	Bacilli	Bacillales	Paenibacillaceae	Paenibacillus	Paenibacillus larvae	subsp. larvae
91	92	{Hpy188III: [91,297,444,453]}	NN_0000001361	Firmicutes	Bacilli	Bacillales	Paenibacillaceae	Paenibacillus	Paenibacillus larvae	subsp. pulvifaciens
91	92	{Hpy188III: [91,448]}	NN_0000001364	Firmicutes	Bacilli	Bacillales	Bacillaceae	Bacillus	Bacillus mycoides	Gnyt1
91	92	{Hpy188III: [91,448]}	NN_0000001415	Firmicutes	Bacilli	Bacillales	Bacillaceae	Bacillus	Bacillus thuringiensis	SCG04-02
91	92	{Hpy188III: [91,448]}	NN_0000001418	Firmicutes	Bacilli	Bacillales	Bacillaceae	Bacillus	Bacillus thuringiensis	YGd22-03
91	92	{Hpy188III: [91,448]}	NN_0000001420	Firmicutes	Bacilli	Bacillales	Bacillaceae	Bacillus	Bacillus thuringiensis	BM-BT15426
91	92	{Hpy188III: [91,448]}	NN_0000001444	Firmicutes	Bacilli	Bacillales	Bacillaceae	Bacillus	Bacillus cereus	D12_2
91	92	{Hpy188III: [91,448]}	NN_0000001457	Firmicutes	Bacilli	Bacillales	Bacillaceae	Bacillus	Bacillus cereus	FORC_047
91	92	{Hpy188III: [91,284,379]}	NN_0000001473	Firmicutes	Bacilli	Lactobacillales	Streptococcaceae	Streptococcus	Streptococcus pyogenes	GURSA1
91	92	{Hpy188III: [91,589]}	NN_0000001486	Firmicutes	Clostridia	Clostridiales	Clostridiales incertae sedis	None	Mogibacterium pumilum	ATCC 700696
91	92	{Hpy188III: [91,310]}	NN_0000001499	Firmicutes	Erysipelotrichia	Erysipelotrichales	Erysipelotrichaceae	Erysipelatoclostridium	[Clostridium] innocuum	I46
91	92	{Hpy188III: [91,448]}	NN_0000001516	Firmicutes	Bacilli	Bacillales	Bacillaceae	Bacillus	Bacillus cereus	HBL-AI
91	92	{Hpy188III: [91,382,520]}	NN_0000001519	Bacteroidetes	Flavobacteriia	Flavobacteriales	Flavobacteriaceae	Capnocytophaga	Capnocytophaga sp.	H4358
91	92	{Hpy188III: [91,382,520]}	NN_0000001520	Bacteroidetes	Flavobacteriia	Flavobacteriales	Flavobacteriaceae	Capnocytophaga	Capnocytophaga sp.	H2931
91	92	{Hpy188III: [91,300,520]}	NN_0000001525	Bacteroidetes	Flavobacteriia	Flavobacteriales	Flavobacteriaceae	Capnocytophaga	Capnocytophaga gingivalis	H1496
91	92	{Hpy188III: [91,448]}	NN_0000001550	Firmicutes	Bacilli	Bacillales	Bacillaceae	Bacillus	Bacillus cereus	BHU2
91	92	{Hpy188III: [91,448]}	NN_0000001551	Firmicutes	Bacilli	Bacillales	Bacillaceae	Bacillus	Bacillus cereus	BHU1
91	92	{Hpy188III: [91,273,591]}	NN_0000001574	Proteobacteria	Alphaproteobacteria	Rhizobiales	Methylocystaceae	Methylosinus	Methylosinus trichosporium	OB3b
91	92	{Hpy188III: [91,265]}	NN_0000001577	Bacteroidetes	Bacteroidia	Bacteroidales	Prevotellaceae	Prevotella	Prevotella intermedia	KCOM 2837 1
91	92	{Hpy188III: [91,265]}	NN_0000001578	Bacteroidetes	Bacteroidia	Bacteroidales	Prevotellaceae	Prevotella	Prevotella intermedia	KCOM 2838 1
91	92	{Hpy188III: [91,265]}	NN_0000001579	Bacteroidetes	Bacteroidia	Bacteroidales	Prevotellaceae	Prevotella	Prevotella intermedia	KCOM 1949 1
91	92	{Hpy188III: [91,265]}	NN_0000001580	Bacteroidetes	Bacteroidia	Bacteroidales	Prevotellaceae	Prevotella	Prevotella intermedia	KCOM 1933 1
91	92	{Hpy188III: [91,265]}	NN_0000001582	Bacteroidetes	Bacteroidia	Bacteroidales	Prevotellaceae	Prevotella	Prevotella intermedia	KCOM 1741 1
91	92	{Hpy188III: [91,265]}	NN_0000001585	Bacteroidetes	Bacteroidia	Bacteroidales	Prevotellaceae	Prevotella	Prevotella intermedia	KCOM 2836
91	92	{Hpy188III: [91,448]}	NN_0000001609	Firmicutes	Bacilli	Bacillales	Bacillaceae	Bacillus	Bacillus sp.	HBCD sjtu
91	92	{Hpy188III: [91]}	NN_0000001669	Firmicutes	Bacilli	Bacillales	Listeriaceae	Listeria	Listeria monocytogenes	HCC23
91	92	{Hpy188III: [91,284,379]}	NN_0000001700	Firmicutes	Bacilli	Lactobacillales	Streptococcaceae	Streptococcus	Streptococcus dysgalactiae	subsp. equisimilis GGS 124
91	92	{Hpy188III: [91,284,379]}	NN_0000001725	Firmicutes	Bacilli	Lactobacillales	Streptococcaceae	Streptococcus	Streptococcus dysgalactiae	subsp. equisimilis RE378
91	92	{Hpy188III: [91,284,379]}	NN_0000001736	Firmicutes	Bacilli	Lactobacillales	Streptococcaceae	Streptococcus	Streptococcus pyogenes	None
91	92	{Hpy188III: [91,265,493]}	NN_0000001741	Bacteroidetes	Bacteroidia	Bacteroidales	Prevotellaceae	Prevotella	Prevotella intermedia	None
91	92	{Hpy188III: [91,284,379]}	NN_0000001747	Firmicutes	Bacilli	Lactobacillales	Streptococcaceae	Streptococcus	Streptococcus pyogenes	None
91	92	{Hpy188III: [91,491]}	NN_0000001817	Firmicutes	Clostridia	Clostridiales	Peptostreptococcaceae	Acetoanaerobium	[Clostridium] sticklandii	None
91	92	{Hpy188III: [91]}	NN_0000001819	Bacteroidetes	Bacteroidia	Bacteroidales	Bacteroidaceae	Bacteroides	Bacteroides xylanisolvens	XB1A
91	92	{Hpy188III: [91,300,457,582]}	NN_0000001823	Firmicutes	Clostridia	Clostridiales	Lachnospiraceae	Coprococcus	Coprococcus sp.	ART55 1
91	92	{Hpy188III: [91,241,582]}	NN_0000001826	Firmicutes	Clostridia	Clostridiales	Lachnospiraceae	unclassified Lachnospiraceae	[Eubacterium] rectale	M104 1
91	92	{Hpy188III: [91,271,589]}	NN_0000001830	Firmicutes	Negativicutes	Selenomonadales	Selenomonadaceae	Megamonas	Megamonas hypermegale	ART12 1
91	92	{Hpy188III: [91,297,310]}	NN_0000001831	Firmicutes	Clostridia	Clostridiales	Lachnospiraceae	Roseburia	Roseburia intestinalis	M50 1
91	92	{Hpy188III: [91,162,241,523]}	NN_0000001855	Firmicutes	Bacilli	Lactobacillales	Streptococcaceae	Streptococcus	Streptococcus salivarius	CCHSS3
91	92	{Hpy188III: [91,241,523]}	NN_0000001858	Firmicutes	Bacilli	Lactobacillales	Streptococcaceae	Streptococcus	Streptococcus thermophilus	JIM 8232
91	92	{Hpy188III: [91,284,379]}	NN_0000001870	Firmicutes	Bacilli	Lactobacillales	Streptococcaceae	Streptococcus	Streptococcus pyogenes	NS88 2
91	92	{Hpy188III: [91,284,379]}	NN_0000001879	Firmicutes	Bacilli	Lactobacillales	Streptococcaceae	Streptococcus	Streptococcus dysgalactiae	subsp. equisimilis AC 2713
91	92	{Hpy188III: [91,517]}	NN_0000001924	Firmicutes	Clostridia	Halanaerobiales	Halanaerobiaceae	Halanaerobium	Halanaerobium saccharolyticum	subsp. saccharolyticum DSM 6643
91	92	{Hpy188III: [91,448]}	NN_0000001926	Firmicutes	Bacilli	Bacillales	Bacillaceae	Bacillus	Bacillus sp.	GeD10
91	92	{Hpy188III: [91,582]}	NN_0000001944	Firmicutes	Clostridia	Clostridiales	Clostridiaceae	Clostridium	Clostridium sp.	CAG:590
91	92	{Hpy188III: [91,601]}	NN_0000001957	Firmicutes	Clostridia	Clostridiales	Ruminococcaceae	Ruminococcus	Ruminococcus sp.	CAG:60
91	92	{Hpy188III: [91,350]}	NN_0000001961	Firmicutes	Clostridia	Clostridiales	Clostridiaceae	Clostridium	Clostridium sp.	CAG:1193
91	92	{Hpy188III: [91,393,582]}	NN_0000001968	Firmicutes	Clostridia	Clostridiales	Clostridiaceae	Clostridium	Clostridium sp.	CAG:264
91	92	{Hpy188III: [91,241,333]}	NN_0000001974	Firmicutes	Clostridia	Clostridiales	Lachnospiraceae	Butyrivibrio	Butyrivibrio crossotus	CAG:259
91	92	{Hpy188III: [91,265,379,468]}	NN_0000001979	Bacteroidetes	Bacteroidia	Bacteroidales	Bacteroidaceae	Bacteroides	Bacteroides sp.	CAG:1076
91	92	{Hpy188III: [91,273]}	NN_0000001992	Firmicutes	Clostridia	Clostridiales	Clostridiaceae	Clostridium	Clostridium sp.	CAG:122
91	92	{Hpy188III: [91,470,601]}	NN_0000002010	Firmicutes	Clostridia	Clostridiales	Lachnospiraceae	Blautia	Blautia sp.	CAG:257
91	92	{Hpy188III: [91,589,609]}	NN_0000002012	Firmicutes	Clostridia	Clostridiales	Ruminococcaceae	Anaerotruncus	Anaerotruncus sp.	CAG:528
91	92	{Hpy188III: [91,265,310,386]}	NN_0000002035	Bacteroidetes	Bacteroidia	Bacteroidales	Bacteroidaceae	Bacteroides	Bacteroides coprocola	CAG:162
91	92	{Hpy188III: [91]}	NN_0000002064	Bacteroidetes	Bacteroidia	Bacteroidales	Bacteroidaceae	Bacteroides	Bacteroides ovatus	CAG:22
91	92	{Hpy188III: [91,271,589]}	NN_0000002078	Firmicutes	Negativicutes	Selenomonadales	Selenomonadaceae	Megamonas	Megamonas funiformis	CAG:377
91	92	{Hpy188III: [91]}	NN_0000002085	Firmicutes	Clostridia	Clostridiales	Lachnospiraceae	Roseburia	Roseburia sp.	CAG:45
91	92	{Hpy188III: [91]}	NN_0000002090	Bacteroidetes	Bacteroidia	Bacteroidales	Prevotellaceae	Prevotella	Prevotella sp.	CAG:386
91	92	{Hpy188III: [91,529]}	NN_0000002097	Firmicutes	environmentalsamples	None	None	None	Firmicutes bacterium	CAG:424
91	92	{Hpy188III: [91,297,468]}	NN_0000002102	Bacteroidetes	Bacteroidia	Bacteroidales	Bacteroidaceae	Bacteroides	Bacteroides coprophilus	CAG:333
91	92	{Hpy188III: [91,529]}	NN_0000002103	Firmicutes	Clostridia	Clostridiales	Lachnospiraceae	Dorea	Dorea formicigenerans	CAG:28
91	92	{Hpy188III: [91,601]}	NN_0000002114	Firmicutes	environmentalsamples	None	None	None	Firmicutes bacterium	CAG:227
91	92	{Hpy188III: [91,582]}	NN_0000002149	Actinobacteria	Coriobacteriia	Coriobacteriales	Coriobacteriaceae	Collinsella	Collinsella sp.	CAG:289
91	92	{Hpy188III: [91,210,283,390]}	NN_0000002154	Firmicutes	Bacilli	Bacillales	Bacillaceae	Bacillus	Bacillus sp.	CAG:988
91	92	{Hpy188III: [91]}	NN_0000002178	Firmicutes	Clostridia	Clostridiales	Clostridiaceae	Clostridium	Clostridium sp.	CAG:277
91	92	{Hpy188III: [91,117,382,552,582]}	NN_0000002188	Firmicutes	Negativicutes	Acidaminococcales	Acidaminococcaceae	Acidaminococcus	Acidaminococcus sp.	CAG:542
91	92	{Hpy188III: [91]}	NN_0000002219	Bacteroidetes	Bacteroidia	Bacteroidales	Bacteroidaceae	Bacteroides	Bacteroides xylanisolvens	SD CC 2a
91	92	{Hpy188III: [91,609]}	NN_0000002274	Armatimonadetes	Chthonomonadetes	Chthonomonadales	Chthonomonadaceae	Chthonomonas	Chthonomonas calidirosea	None
91	92	{Hpy188III: [91,609]}	NN_0000002275	Armatimonadetes	Chthonomonadetes	Chthonomonadales	Chthonomonadaceae	Chthonomonas	Chthonomonas calidirosea	None
91	92	{Hpy188III: [91,609]}	NN_0000002276	Armatimonadetes	Chthonomonadetes	Chthonomonadales	Chthonomonadaceae	Chthonomonas	Chthonomonas calidirosea	None
91	92	{Hpy188III: [91,297,310]}	NN_0000002281	Spirochaetes	Spirochaetia	Spirochaetales	Spirochaetaceae	Treponema	Treponema phagedenis	None
91	92	{Hpy188III: [91,382,520]}	NN_0000002287	Bacteroidetes	Flavobacteriia	Flavobacteriales	Flavobacteriaceae	Capnocytophaga	Capnocytophaga canis	None
91	92	{Hpy188III: [91,382,520]}	NN_0000002290	Bacteroidetes	Flavobacteriia	Flavobacteriales	Flavobacteriaceae	Capnocytophaga	Capnocytophaga canis	None
91	92	{Hpy188III: [91,367]}	NN_0000002335	Proteobacteria	Betaproteobacteria	Nitrosomonadales	Methylophilaceae	Candidatus Methylopumilus	Candidatus Methylopumilus planktonicus	planktonicus
91	92	{Hpy188III: [91,448]}	NN_0000002368	Firmicutes	Bacilli	Lactobacillales	Streptococcaceae	Streptococcus	Streptococcus pneumoniae	None
91	92	{Hpy188III: [91,448]}	NN_0000002369	Firmicutes	Bacilli	Lactobacillales	Streptococcaceae	Streptococcus	Streptococcus pneumoniae	None
91	92	{Hpy188III: [91,448]}	NN_0000002384	Firmicutes	Bacilli	Lactobacillales	Streptococcaceae	Streptococcus	Streptococcus pneumoniae	None
91	92	{Hpy188III: [91,448]}	NN_0000002386	Firmicutes	Bacilli	Lactobacillales	Streptococcaceae	Streptococcus	Streptococcus pneumoniae	None
91	92	{Hpy188III: [91,448]}	NN_0000002698	Firmicutes	Bacilli	Lactobacillales	Streptococcaceae	Streptococcus	Streptococcus pneumoniae	None
91	92	{Hpy188III: [91,448]}	NN_0000003356	Firmicutes	Bacilli	Bacillales	Bacillaceae	Bacillus	Bacillus subtilis	None
91	92	{Hpy188III: [91,297,310]}	NN_0000003361	Firmicutes	Clostridia	Clostridiales	Lachnospiraceae	Roseburia	Roseburia intestinalis	2789STDY5834960
91	92	{Hpy188III: [91,582]}	NN_0000003368	Firmicutes	Clostridia	Clostridiales	Lachnospiraceae	Anaerostipes	Anaerostipes hadrus	2789STDY5834959
91	92	{Hpy188III: [91,582]}	NN_0000003369	Firmicutes	Clostridia	Clostridiales	Lachnospiraceae	Anaerostipes	Anaerostipes hadrus	2789STDY5608868
91	92	{Hpy188III: [91,582]}	NN_0000003373	Firmicutes	Clostridia	Clostridiales	Lachnospiraceae	Blautia	[Ruminococcus] torques	2789STDY5834965
91	92	{Hpy188III: [91,300,457,582]}	NN_0000003386	Firmicutes	Clostridia	Clostridiales	Lachnospiraceae	Coprococcus	Coprococcus eutactus	2789STDY5608843
91	92	{Hpy188III: [91,379]}	NN_0000003389	Firmicutes	Clostridia	Clostridiales	Lachnospiraceae	Blautia	Blautia obeum	2789STDY5608837
91	92	{Hpy188III: [91,379,601]}	NN_0000003392	Firmicutes	Clostridia	Clostridiales	Lachnospiraceae	Blautia	Blautia obeum	2789STDY5608838
91	92	{Hpy188III: [91,379,582]}	NN_0000003398	Firmicutes	Clostridia	Clostridiales	Lachnospiraceae	Anaerostipes	Anaerostipes hadrus	2789STDY5608830
91	92	{Hpy188III: [91,582]}	NN_0000003402	Firmicutes	Clostridia	Clostridiales	Lachnospiraceae	Anaerostipes	Anaerostipes hadrus	2789STDY5834860
91	92	{Hpy188III: [91,310]}	NN_0000003410	Firmicutes	Clostridia	Clostridiales	Lachnospiraceae	Blautia	[Ruminococcus] torques	2789STDY5834841
91	92	{Hpy188III: [91,379,601]}	NN_0000003411	Firmicutes	Clostridia	Clostridiales	Lachnospiraceae	Blautia	Blautia obeum	2789STDY5834861
91	92	{Hpy188III: [91,379,601]}	NN_0000003434	Firmicutes	Clostridia	Clostridiales	Lachnospiraceae	Blautia	Blautia wexlerae	2789STDY5834911
91	92	{Hpy188III: [91,582]}	NN_0000003450	Firmicutes	Clostridia	Clostridiales	Lachnospiraceae	Anaerostipes	Anaerostipes hadrus	2789STDY5834908
91	92	{Hpy188III: [91,582]}	NN_0000003454	Firmicutes	Clostridia	Clostridiales	Lachnospiraceae	Blautia	[Ruminococcus] torques	2789STDY5834918
91	92	{Hpy188III: [91,582]}	NN_0000003460	Firmicutes	Clostridia	Clostridiales	Lachnospiraceae	Blautia	[Ruminococcus] torques	2789STDY5608867
91	92	{Hpy188III: [91,241,582]}	NN_0000003462	Firmicutes	Clostridia	Clostridiales	Eubacteriaceae	Eubacterium	[Eubacterium] eligens	2789STDY5834875
91	92	{Hpy188III: [91,582]}	NN_0000003464	Firmicutes	Clostridia	Clostridiales	Lachnospiraceae	Blautia	[Ruminococcus] torques	2789STDY5834889
91	92	{Hpy188III: [91,241,582]}	NN_0000003466	Firmicutes	Clostridia	Clostridiales	Eubacteriaceae	Eubacterium	[Eubacterium] eligens	2789STDY5834878
91	92	{Hpy188III: [91,310]}	NN_0000003500	Firmicutes	Clostridia	Clostridiales	unclassified Clostridiales	unclassified Clostridiales(misc)	Clostridiales bacterium	CHKCI001
91	92	{Hpy188III: [91,277,582]}	NN_0000003894	Proteobacteria	Gammaproteobacteria	Vibrionales	Vibrionaceae	Grimontia	Grimontia marina	CECT 8713
91	92	{Hpy188III: [91,162]}	NN_0000003919	Proteobacteria	Gammaproteobacteria	Cellvibrionales	Halieaceae	unclassified Halieaceae	marine gammaproteobacterium HTCC2080	HTCC2080
91	92	{Hpy188III: [91,379]}	NN_0000003939	Firmicutes	Clostridia	Clostridiales	Lachnospiraceae	Blautia	Blautia obeum	ATCC 29174
91	92	{Hpy188III: [91]}	NN_0000003943	Bacteroidetes	Bacteroidia	Bacteroidales	Bacteroidaceae	Bacteroides	Bacteroides ovatus	ATCC 8483
91	92	{Hpy188III: [91,582]}	NN_0000003945	Firmicutes	Clostridia	Clostridiales	Clostridiaceae	Clostridium	Clostridium sp.	L2 50
91	92	{Hpy188III: [91,448]}	NN_0000003987	Firmicutes	Bacilli	Bacillales	Bacillaceae	Bacillus	Bacillus cereus	W
91	92	{Hpy188III: [91,468]}	NN_0000004016	Bacteroidetes	Bacteroidia	Bacteroidales	Bacteroidaceae	Bacteroides	Bacteroides coprophilus	DSM 18228 JCM 13818
91	92	{Hpy188III: [91,300,382]}	NN_0000004051	Bacteroidetes	Flavobacteriia	Flavobacteriales	Flavobacteriaceae	Capnocytophaga	Capnocytophaga gingivalis	ATCC 33624
91	92	{Hpy188III: [91,448]}	NN_0000004053	Firmicutes	Bacilli	Bacillales	Bacillaceae	Bacillus	Bacillus cereus	m1293
91	92	{Hpy188III: [91,448]}	NN_0000004056	Firmicutes	Bacilli	Bacillales	Bacillaceae	Bacillus	Bacillus cereus	172560W
91	92	{Hpy188III: [91,448]}	NN_0000004057	Firmicutes	Bacilli	Bacillales	Bacillaceae	Bacillus	Bacillus wiedmannii	strain MM3MM3
91	92	{Hpy188III: [91,448]}	NN_0000004058	Firmicutes	Bacilli	Bacillales	Bacillaceae	Bacillus	Bacillus mycoides	strain AH621AH621
91	92	{Hpy188III: [91,448]}	NN_0000004060	Firmicutes	Bacilli	Bacillales	Bacillaceae	Bacillus	Bacillus cereus	ATCC 4342
91	92	{Hpy188III: [91,448]}	NN_0000004061	Firmicutes	Bacilli	Bacillales	Bacillaceae	Bacillus	Bacillus cereus	m1550
91	92	{Hpy188III: [91,448]}	NN_0000004064	Firmicutes	Bacilli	Bacillales	Bacillaceae	Bacillus	Bacillus cereus	BDRD ST196
91	92	{Hpy188III: [91,448]}	NN_0000004065	Firmicutes	Bacilli	Bacillales	Bacillaceae	Bacillus	Bacillus cereus	BDRD Cer4
91	92	{Hpy188III: [91,448]}	NN_0000004066	Firmicutes	Bacilli	Bacillales	Bacillaceae	Bacillus	Bacillus cereus	958201
91	92	{Hpy188III: [91,448]}	NN_0000004068	Firmicutes	Bacilli	Bacillales	Bacillaceae	Bacillus	Bacillus cereus	Rock1 15
91	92	{Hpy188III: [91,448]}	NN_0000004069	Firmicutes	Bacilli	Bacillales	Bacillaceae	Bacillus	Bacillus cereus	Rock3 28
91	92	{Hpy188III: [91,448]}	NN_0000004070	Firmicutes	Bacilli	Bacillales	Bacillaceae	Bacillus	Bacillus cereus	Rock3 29
91	92	{Hpy188III: [91,448]}	NN_0000004071	Firmicutes	Bacilli	Bacillales	Bacillaceae	Bacillus	Bacillus cereus	Rock3 42
91	92	{Hpy188III: [91,448]}	NN_0000004072	Firmicutes	Bacilli	Bacillales	Bacillaceae	Bacillus	Bacillus cereus	Rock3 44
91	92	{Hpy188III: [91,448]}	NN_0000004073	Firmicutes	Bacilli	Bacillales	Bacillaceae	Bacillus	Bacillus cereus	Rock4 2
91	92	{Hpy188III: [91,448]}	NN_0000004075	Firmicutes	Bacilli	Bacillales	Bacillaceae	Bacillus	Bacillus mycoides	strain AH603AH603
91	92	{Hpy188III: [91,448]}	NN_0000004077	Firmicutes	Bacilli	Bacillales	Bacillaceae	Bacillus	Bacillus cereus	AH1271
91	92	{Hpy188III: [91,448]}	NN_0000004079	Firmicutes	Bacilli	Bacillales	Bacillaceae	Bacillus	Bacillus cereus	AH1273
91	92	{Hpy188III: [91,448]}	NN_0000004081	Firmicutes	Bacilli	Bacillales	Bacillaceae	Bacillus	Bacillus pseudomycoides	Rock1-4
91	92	{Hpy188III: [91,448]}	NN_0000004083	Firmicutes	Bacilli	Bacillales	Bacillaceae	Bacillus	Bacillus pseudomycoides	DSM 12442
91	92	{Hpy188III: [91,448]}	NN_0000004084	Firmicutes	Bacilli	Bacillales	Bacillaceae	Bacillus	Bacillus thuringiensis	serovar tochigiensis BGSC 4Y1
91	92	{Hpy188III: [91,448]}	NN_0000004087	Firmicutes	Bacilli	Bacillales	Bacillaceae	Bacillus	Bacillus thuringiensis	serovar sotto T04001
91	92	{Hpy188III: [91,448]}	NN_0000004088	Firmicutes	Bacilli	Bacillales	Bacillaceae	Bacillus	Bacillus thuringiensis	serovar pakistani T13001
91	92	{Hpy188III: [91,448]}	NN_0000004090	Firmicutes	Bacilli	Bacillales	Bacillaceae	Bacillus	Bacillus thuringiensis	serovar monterrey BGSC 4AJ1
91	92	{Hpy188III: [91,448]}	NN_0000004092	Firmicutes	Bacilli	Bacillales	Bacillaceae	Bacillus	Bacillus thuringiensis	serovar andalousiensis BGSC 4AW1
91	92	{Hpy188III: [91,448]}	NN_0000004094	Firmicutes	Bacilli	Bacillales	Bacillaceae	Bacillus	Bacillus thuringiensis	serovar huazhongensis BGSC 4BD1
91	92	{Hpy188III: [91,448]}	NN_0000004095	Firmicutes	Bacilli	Bacillales	Bacillaceae	Bacillus	Bacillus thuringiensis	serovar pulsiensis BGSC 4CC1
91	92	{Hpy188III: [91,448]}	NN_0000004096	Firmicutes	Bacilli	Bacillales	Bacillaceae	Bacillus	Bacillus thuringiensis	IBL 200
91	92	{Hpy188III: [91,448]}	NN_0000004097	Firmicutes	Bacilli	Bacillales	Bacillaceae	Bacillus	Bacillus thuringiensis	IBL 4222
91	92	{Hpy188III: [91,297,497]}	NN_0000004111	Firmicutes	Clostridia	Clostridiales	Lachnospiraceae	Shuttleworthia	Shuttleworthia satelles	DSM 14600
91	92	{Hpy188III: [91,379,601]}	NN_0000004127	Firmicutes	Clostridia	Clostridiales	Ruminococcaceae	Ruminococcus	Ruminococcus sp.	5 1 39BFAA
91	92	{Hpy188III: [91,268,579]}	NN_0000004196	Actinobacteria	Actinobacteria	Actinomycetales	Actinomycetaceae	Actinomyces	Actinomyces sp.	oral taxon 848 str. F0332
91	92	{Hpy188III: [91]}	NN_0000004200	Bacteroidetes	Bacteroidia	Bacteroidales	Prevotellaceae	Prevotella	Prevotella buccalis	ATCC 35310
91	92	{Hpy188III: [91,241,372,553]}	NN_0000004203	Bacteroidetes	Bacteroidia	Bacteroidales	Prevotellaceae	Prevotella	Prevotella copri	DSM 18205
91	92	{Hpy188III: [91]}	NN_0000004260	Bacteroidetes	Bacteroidia	Bacteroidales	Bacteroidaceae	Bacteroides	Bacteroides sp.	D22
91	92	{Hpy188III: [91,271,393,445]}	NN_0000004272	Firmicutes	Tissierellia	Tissierellales	Peptoniphilaceae	Peptoniphilus	Peptoniphilus sp.	oral taxon 836 str. F0141
91	92	{Hpy188III: [91]}	NN_0000004280	Bacteroidetes	Bacteroidia	Bacteroidales	Prevotellaceae	Prevotella	Prevotella disiens	FB035 09AN
91	92	{Hpy188III: [91,310,379]}	NN_0000004282	Firmicutes	Negativicutes	Veillonellales	Veillonellaceae	Veillonella	Veillonella atypica	ACS 049 V Sch6
91	92	{Hpy188III: [91,310]}	NN_0000004283	Firmicutes	Negativicutes	Veillonellales	Veillonellaceae	Veillonella	Veillonella atypica	ACS 134 V Col7a
91	92	{Hpy188III: [91,393,589]}	NN_0000004290	Firmicutes	Tissierellia	Tissierellales	Peptoniphilaceae	Peptoniphilus	Peptoniphilus duerdenii	ATCC BAA 1640
91	92	{Hpy188III: [91,241,310]}	NN_0000004310	Firmicutes	Erysipelotrichia	Erysipelotrichales	Erysipelotrichaceae	unclassified Erysipelotrichaceae	Erysipelotrichaceae bacterium	3 1 53
91	92	{Hpy188III: [91]}	NN_0000004316	Synergistetes	Synergistia	Synergistales	Synergistaceae	Aminomonas	Aminomonas paucivorans	DSM 12260
91	92	{Hpy188III: [91,260,379]}	NN_0000004334	Fusobacteria	Fusobacteriia	Fusobacteriales	Fusobacteriaceae	Fusobacterium	Fusobacterium gonidiaformans	ATCC 25563
91	92	{Hpy188III: [91,297,310]}	NN_0000004415	Spirochaetes	Spirochaetia	Spirochaetales	Spirochaetaceae	Treponema	Treponema phagedenis	F0421
91	92	{Hpy188III: [91,284,379]}	NN_0000004427	Firmicutes	Bacilli	Lactobacillales	Streptococcaceae	Streptococcus	Streptococcus dysgalactiae	subsp. dysgalactiae ATCC 27957
91	92	{Hpy188III: [91,382]}	NN_0000004432	Firmicutes	Bacilli	Bacillales	Planococcaceae	Planococcus	Planococcus donghaensis	MPA1U2
91	92	{Hpy188III: [91,117,162,347,468]}	NN_0000004514	Bacteroidetes	Bacteroidia	Bacteroidales	Dysgonamonadaceae	Dysgonomonas	Dysgonomonas gadei	ATCC BAA 286
91	92	{Hpy188III: [91,284,379]}	NN_0000004526	Firmicutes	Bacilli	Lactobacillales	Streptococcaceae	Streptococcus	Streptococcus dysgalactiae	subsp. equisimilis SK1249
91	92	{Hpy188III: [91]}	NN_0000004535	Bacteroidetes	Bacteroidia	Bacteroidales	Bacteroidaceae	Bacteroides	Bacteroides sp.	1 1 30
91	92	{Hpy188III: [91,117,582]}	NN_0000004537	Firmicutes	Clostridia	Clostridiales	Lachnospiraceae	unclassified Lachnospiraceae	Lachnospiraceae bacterium	1 4 56FAA
91	92	{Hpy188III: [91,265,466,493]}	NN_0000004549	Bacteroidetes	Bacteroidia	Bacteroidales	Prevotellaceae	Prevotella	Prevotella pallens	ATCC 700821
91	92	{Hpy188III: [91,379]}	NN_0000004555	Firmicutes	Bacilli	Lactobacillales	Streptococcaceae	Streptococcus	Streptococcus dysgalactiae	subsp. equisimilis SK1250
91	92	{Hpy188III: [91]}	NN_0000004575	Actinobacteria	Coriobacteriia	Coriobacteriales	Coriobacteriaceae	Collinsella	Collinsella tanakaei	YIT 12063
91	92	{Hpy188III: [91,220,310]}	NN_0000004591	Bacteroidetes	Bacteroidia	Bacteroidales	Prevotellaceae	Prevotella	Prevotella histicola	F0411
91	92	{Hpy188III: [91,241,310,582]}	NN_0000004600	Firmicutes	Clostridia	Clostridiales	Clostridiaceae	Hungatella	Hungatella hathewayi	WAL 18680
91	92	{Hpy188III: [91]}	NN_0000004618	Firmicutes	Clostridia	Clostridiales	Lachnospiraceae	Oribacterium	Oribacterium asaccharolyticum	ACB7
91	92	{Hpy188III: [91,448]}	NN_0000004623	Firmicutes	Bacilli	Bacillales	Bacillaceae	Bacillus	Bacillus sp.	7NA6NA55CFAANACT2
91	92	{Hpy188III: [91,260,379]}	NN_0000004642	Fusobacteria	Fusobacteriia	Fusobacteriales	Fusobacteriaceae	Fusobacterium	Fusobacterium necrophorum	subsp. funduliforme 1 1 36S
91	92	{Hpy188III: [91,241,310]}	NN_0000004644	Firmicutes	Erysipelotrichia	Erysipelotrichales	Erysipelotrichaceae	unclassified Erysipelotrichaceae	Erysipelotrichaceae bacterium	6 1 45
91	92	{Hpy188III: [91,297]}	NN_0000004646	Firmicutes	Bacilli	Lactobacillales	Lactobacillaceae	Lactobacillus	Lactobacillus kisonensis	F0435
91	92	{Hpy188III: [91,271,589]}	NN_0000004667	Firmicutes	Negativicutes	Selenomonadales	Selenomonadaceae	Megamonas	Megamonas funiformis	YIT 11815
91	92	{Hpy188III: [91,445,454]}	NN_0000004670	Proteobacteria	Alphaproteobacteria	Rhizobiales	Rhizobiaceae	Rhizobium	Rhizobium sp.	PDO1 076
91	92	{Hpy188III: [91,117,162,366,600]}	NN_0000004672	Proteobacteria	Betaproteobacteria	Burkholderiales	Sutterellaceae	Sutterella	Sutterella parvirubra	YIT 11816
91	92	{Hpy188III: [91,284,379]}	NN_0000004703	Firmicutes	Bacilli	Lactobacillales	Streptococcaceae	Streptococcus	Streptococcus canis	FSL Z3 227
91	92	{Hpy188III: [91]}	NN_0000004723	Bacteroidetes	Bacteroidia	Bacteroidales	Bacteroidaceae	Bacteroides	Bacteroides ovatus	CL02T12C04
91	92	{Hpy188III: [91,310,379]}	NN_0000004766	Firmicutes	Negativicutes	Veillonellales	Veillonellaceae	Veillonella	Veillonella sp.	ACP1
91	92	{Hpy188III: [91,448]}	NN_0000004771	Firmicutes	Bacilli	Bacillales	Bacillaceae	Bacillus	Bacillus cereus	VD022
91	92	{Hpy188III: [91,448]}	NN_0000004773	Firmicutes	Bacilli	Bacillales	Bacillaceae	Bacillus	Bacillus cereus	VD142
91	92	{Hpy188III: [91,448]}	NN_0000004779	Firmicutes	Bacilli	Bacillales	Bacillaceae	Bacillus	Bacillus cereus	BAG4X12 1
91	92	{Hpy188III: [91,448]}	NN_0000004783	Firmicutes	Bacilli	Bacillales	Bacillaceae	Bacillus	Bacillus cereus	BAG6X1 2
91	92	{Hpy188III: [91,448]}	NN_0000004786	Firmicutes	Bacilli	Bacillales	Bacillaceae	Bacillus	Bacillus cereus	HuA2 4
91	92	{Hpy188III: [91,448]}	NN_0000004789	Firmicutes	Bacilli	Bacillales	Bacillaceae	Bacillus	Bacillus cereus	HuB5 5
91	92	{Hpy188III: [91,448]}	NN_0000004795	Firmicutes	Bacilli	Bacillales	Bacillaceae	Bacillus	Bacillus cereus	VD014
91	92	{Hpy188III: [91,448]}	NN_0000004800	Firmicutes	Bacilli	Bacillales	Bacillaceae	Bacillus	Bacillus cereus	VD107
91	92	{Hpy188III: [91,448]}	NN_0000004807	Firmicutes	Bacilli	Bacillales	Bacillaceae	Bacillus	Bacillus cereus	VD200
91	92	{Hpy188III: [91,448]}	NN_0000004809	Firmicutes	Bacilli	Bacillales	Bacillaceae	Bacillus	Bacillus cereus	VDM034
91	92	{Hpy188III: [91,448]}	NN_0000004813	Firmicutes	Bacilli	Bacillales	Bacillaceae	Bacillus	Bacillus cereus	BAG1X1 2
[truncated: 6,060 more rows]
